# Supplementary material for: Ubiquitous Promoter-Localization of Essential Virulence Regulators in Francisella tularensis
Source: PLoS Pathog. 2015 Apr 1;11(4):e1004793. doi: 10.1371/journal.ppat.1004793 (PMC4382096; doi:10.1371/journal.ppat.1004793)
Supplement: S1 Table — *Enrichment is determined with respect to the mock control. **Genes are considered to be associated with a ChIP-Seq peak if the translation start site is within 100 bp upstream to 500 bp downstream of the position of maximal enrichment. (XLSX) [file ppat.1004793.s003.xlsx]

## Sheet: S1_Table.xlsx
β′+ rif
Peak number	Enrichment*	Position of maximal enrichment	Peak start	Peak end	Associated gene loci**
1	136.51	608204	607909	608506	FTL_0617 FTL_0618
2	91.05	1613266	1612893	1613652	FTL_1678
3	47.96	1298065	1297800	1298396	FTL_1364 FTL_1365
4	35.85	181591	181243	181842	FTL_0180
5	32.48	1323704	1323448	1323977	FTL_1392 FTL_1393
6	29.62	1179971	1179632	1180210	FTL_1231 FTL_1232
7	28.55	1671646	1671372	1671920	FTL_1740
8	26.67	848246	848017	848496
9	26.58	1171078	1170874	1171370	FTL_1219 FTL_1220
10	22.91	788766	788563	789075	FTL_0803 FTL_0804 FTL_0805
11	21.67	893840	893617	894103	FTL_0918
12	21.36	1686727	1686470	1686965	FTL_1751 FTL_R0046 FTL_R0047 FTL_R0048
13	21.11	158524	158225	158924	FTL_R0008 FTL_0152
14	19.34	645027	644800	645274	FTL_0662 FTL_0663
15	18.71	534132	533781	534507	FTL_0552
16	18.68	142845	142449	143151	FTL_0136
17	18.04	1208514	1208239	1208760	FTL_1266
18	17.8	1081323	1081079	1081539	FTL_1137 FTL_1138
19	17.62	41127	40793	41419	FTL_0039 FTL_0040
20	17.39	1467857	1467632	1468144	FTL_1537 FTL_1538
21	17.06	444309	444057	444819	FTL_0469 FTL_0470
22	16.89	404369	404130	404610	FTL_0437 FTL_0438
23	16.45	405623	405387	405846
24	16.24	249533	248601	250208	FTL_0264 FTL_0265
25	16.12	349733	349520	349981	FTL_0377
26	16.03	1478872	1478635	1479115	FTL_1547 FTL_1548
27	15.99	281530	281261	281722	FTL_0294 FTL_0295
28	15.9	832072	831789	832261	FTL_0850 FTL_0851
29	15.54	501816	501577	502062	FTL_0521 FTL_0522
30	15.33	1084143	1083900	1084370	FTL_1141
31	15.27	628084	627803	628302	FTL_0644 FTL_0645
32	15.25	860273	859966	860471	FTL_0881
33	15.23	1255586	1254917	1256794	FTL_1317 FTL_1318 FTL_1319
34	15.17	1207572	1207042	1207794	FTL_1263 FTL_1265
35	15.12	1825043	1824380	1826047	FTL_1892 FTL_1893 FTL_1894
36	15.03	1444115	1443869	1444324	FTL_1513
37	14.8	874039	873822	874312	FTL_0895 FTL_0896
38	14.74	414117	413904	414357	FTL_0444 FTL_R0014 FTL_R0015
39	14.48	1417534	1417329	1417774	FTL_1489 FTL_1490
40	14.42	1339901	1339711	1340165	FTL_1411 FTL_1412
41	13.82	1746285	1746069	1746857	FTL_1811 FTL_R0050
42	13.8	555919	555730	556267	FTL_0578
43	13.57	1149079	1148904	1149341	FTL_1199 FTL_1200
44	13.15	314798	314556	315000	FTL_0330 FTL_0331
45	12.37	721663	721446	721871	FTL_0731 FTL_0732
46	12.36	388736	388117	388989	FTL_0419 FTL_0421
47	12.29	641792	641601	642079	FTL_0659 FTL_0660 FTL_0661
48	12.28	1169030	1168767	1170095	FTL_1218
49	12.06	805380	805024	805558	FTL_0821 FTL_0822 FTL_0823
50	11.62	190467	190202	190693	FTL_0189
51	11.52	602620	602424	602874	FTL_0610 FTL_0611 FTL_0612
52	11.42	1798045	1797703	1798256	FTL_1866 FTL_1867
53	11.03	134059	133884	134331	FTL_0131
54	10.91	1465048	1464870	1465251	FTL_1535
55	10.73	11495	11188	11652	FTL_0014
56	10.68	1229442	1229273	1229729	FTL_1288 FTL_R0033
57	10.18	415359	415099	415698	FTL_0445 FTL_R0016
58	10.06	1130444	1130212	1130645	FTL_1177 FTL_1178 FTL_1179 FTL_1180
59	9.97	513832	513615	514058	FTL_0532 FTL_0533
60	9.97	1406360	1406079	1406551	FTL_1479 FTL_1480
61	9.92	1764676	1764453	1764955	FTL_1829 FTL_1830 FTL_1831
62	9.66	1724732	1724526	1724986	FTL_1791 FTL_1792
63	9.61	1294647	1294395	1294879	FTL_1361
64	9.48	162461	162267	162766	FTL_0157 FTL_0158
65	9.37	1086006	1085396	1086308	FTL_1144 FTL_1145
66	9.37	1226605	1226398	1226804	FTL_1285 FTL_1286
67	9.36	1847003	1846749	1847233	FTL_1914
68	9.32	1394573	1394365	1394741	FTL_1468 FTL_1469 FTL_1470
69	9.21	379880	379664	380080	FTL_0411
70	9.14	423255	422642	423466	FTL_0447
71	9.03	889717	889492	889902
72	8.88	1535366	1535096	1535561	FTL_1606 FTL_1607 FTL_1608
73	8.82	363550	363273	363710	FTL_0394
74	8.81	1390682	1390453	1390829	FTL_1464 FTL_1465 FTL_1466
75	8.75	1436679	1436468	1437011	FTL_1504
76	8.65	1097482	1097241	1097644	FTL_1157
77	8.53	169540	169342	169749	FTL_0166
78	8.52	102812	102604	103010	FTL_0111
79	8.51	927225	926971	927385
80	8.46	124333	124134	124677	FTL_0126 FTL_R0003
81	8.46	432708	432510	432933	FTL_0456 FTL_0457
82	8.43	66175	65927	66392	FTL_0067 FTL_0068
83	8.42	1172744	1172401	1172931	FTL_1221
84	8.4	426228	426025	426467	FTL_0450 FTL_0451
85	8.34	1661204	1660974	1661396	FTL_1729 FTL_1730
86	8.25	67753	67428	68018	FTL_0070 FTL_0071
87	8.23	1518999	1518775	1519217	FTL_1590
88	8.13	1012313	1012040	1012484	FTL_1057
89	8.12	1118978	1118774	1119318	FTL_1172 FTL_R0028
90	8.08	389409	389176	389951	FTL_0422
91	7.99	377143	376977	377416
92	7.93	1270069	1269893	1270304	FTL_1334
93	7.86	1727342	1727118	1727551
94	7.81	1007334	1007154	1007542	FTL_1051
95	7.78	1657465	1657244	1657653	FTL_1726
96	7.71	356887	356709	357190	FTL_0387 FTL_0388
97	7.67	1682676	1682483	1682942	FTL_1746
98	7.66	1856870	1856665	1857100	FTL_1923
99	7.61	78844	78627	79114	FTL_0081
100	7.27	810270	810079	810492	FTL_0828 FTL_0829
101	7.22	714530	714323	714805	FTL_0724 FTL_0725
102	7.09	633232	633060	633481	FTL_0650
103	7.03	1135935	1135699	1136149	FTL_1187
104	6.98	1832311	1832111	1832524	FTL_1901
105	6.92	278272	278029	278498	FTL_0292
106	6.9	36726	36488	36974	FTL_0034
107	6.89	879957	879712	880115	FTL_0901 FTL_0902 FTL_0903
108	6.87	829596	829412	829805
109	6.84	293398	293177	293611	FTL_0306 FTL_R0011 FTL_R0012
110	6.78	568965	568798	569200	FTL_0586 FTL_0587
111	6.73	1506810	1506552	1506968	FTL_1579 FTL_1580
112	6.71	838447	838284	838751	FTL_0857
113	6.66	567217	567043	567417	FTL_0585
114	6.62	223150	222834	223601	FTL_R0009
115	6.6	505119	504912	505309	FTL_0525
116	6.57	771355	771199	771579	FTL_0784
117	6.54	8857	8601	9046	FTL_0010 FTL_0011
118	6.44	1893776	1893576	1894485	FTL_1966 FTL_1967
119	6.41	266009	265801	266190	FTL_0280 FTL_0281
120	6.39	352180	352002	352387
121	6.33	1055222	1054981	1055372	FTL_1109
122	6.31	59166	58961	59378	FTL_0058 FTL_0059
123	6.07	1248303	1248122	1248507	FTL_1309 FTL_1310
124	6.05	176790	176614	176994	FTL_0172
125	6.03	1023456	1023238	1023632	FTL_1071
126	6	1601833	1601663	1602047
127	5.89	1014990	1014829	1015210	FTL_1060 FTL_1061
128	5.88	1002745	1002573	1002984	FTL_1046 FTL_1047 FTL_1048
129	5.75	1348098	1347807	1348197	FTL_R0035 FTL_R0036 FTL_R0037 FTL_R0038 FTL_R0039
130	5.72	1540140	1539959	1540347	FTL_1611 FTL_1612
131	5.68	914549	914343	914779	FTL_0944 FTL_0945 FTL_0946
132	5.64	1611765	1611573	1611990	FTL_1676 FTL_1677
133	5.61	25420	25194	25624	FTL_0025 FTL_0026 FTL_0027
134	5.59	153476	153323	153687
135	5.57	531005	530816	531271	FTL_0547
136	5.53	1379589	1379406	1379883	FTL_1452 FTL_1453 FTL_1454
137	5.52	1463553	1462921	1463790	FTL_1532 FTL_R0041 FTL_1533
138	5.51	527896	527756	528145	FTL_0544
139	5.48	926575	926406	926765	FTL_0958
140	5.47	719430	719211	719581	FTL_0730
141	5.46	311706	311509	311908	FTL_0325 FTL_0326
142	5.46	455137	454878	455269	FTL_0477
143	5.45	1443298	1443045	1443450	FTL_1511 FTL_1512
144	5.45	1622705	1622483	1622867	FTL_1689
145	5.4	1527114	1526930	1527331	FTL_1597 FTL_1598
146	5.39	549485	549273	549672	FTL_0571
147	5.38	1404668	1404513	1404895	FTL_1478
148	5.34	335041	334825	335239	FTL_0358
149	5.32	1167860	1167335	1168077
150	5.23	975445	975201	975603	FTL_1014 FTL_1015
151	5.22	1695709	1695541	1695924	FTL_1760 FTL_1761 FTL_1762
152	5.2	1131026	1130841	1131204	FTL_1181
153	5.13	452933	452646	453059	FTL_0476
154	5.13	1451841	1451607	1452179	FTL_1521 FTL_1522
155	5.12	1073959	1073748	1074133
156	5.07	1031338	1031171	1031549	FTL_1078
157	4.98	521394	521223	521582	FTL_0538
158	4.93	557276	557035	557421	FTL_0579
159	4.88	1265555	1265412	1265821	FTL_1328
160	4.81	990992	990659	991297
161	4.79	637917	637711	638083	FTL_0655
162	4.75	958397	958168	958610	FTL_0987 FTL_0988
163	4.73	1046828	1046633	1047012	FTL_1099 FTL_1100 FTL_1101 FTL_1102
164	4.72	818974	818843	819219	FTL_0835 FTL_0836
165	4.69	1250223	1249896	1250442	FTL_1311 FTL_1312
166	4.67	1476387	1476169	1476557	FTL_1546
167	4.66	1233019	1232849	1233157	FTL_1293
168	4.62	1252959	1252765	1253136	FTL_1314
169	4.61	112926	112694	113082
170	4.61	399552	399311	399709	FTL_0433 FTL_0434
171	4.61	8143	7949	8324	FTL_0009
172	4.5	61518	61320	61725	FTL_0061
173	4.47	1522393	1522210	1522560	FTL_1594
174	4.43	520164	519935	520316	FTL_0536
175	4.37	957195	957036	957402	FTL_0986
176	4.36	1285519	1285350	1285696	FTL_1350 FTL_1351
177	4.35	1326632	1326400	1326790	FTL_1395 FTL_1396
178	4.32	780456	780281	780625
179	4.26	1786354	1786168	1786522	FTL_1854
180	4.26	1642746	1642608	1643023	FTL_1710 FTL_R0042
181	4.25	373607	373444	373808	FTL_0404 FTL_0405
182	4.25	1331824	1331580	1332088	FTL_1402
183	4.24	1370336	1370192	1370557	FTL_1442 FTL_1443
184	4.23	572419	572271	572614	FTL_0590
185	4.19	344331	344039	344466	FTL_0372
186	4.18	351103	350909	351300	FTL_0379 FTL_0380
187	4.13	247909	247709	247990	FTL_0263
188	4.12	56095	55913	56291	FTL_0055
189	4.12	1199556	1199432	1199844	FTL_1256
190	4.11	445889	445705	446071	FTL_0472
191	4.1	1107565	1107339	1107725
192	4.09	424793	424195	425122	FTL_0449
193	4.07	177639	177467	177829	FTL_0173 FTL_0174
194	4.06	1292958	1292838	1293259	FTL_1359 FTL_R0034
195	4.03	137071	136850	137235	FTL_0132
196	4.02	1139011	1138801	1139154	FTL_1191
197	3.99	1624007	1623853	1624199	FTL_1691 FTL_1692
198	3.98	19499	19244	19703	FTL_0020
199	3.97	976697	976539	976866
200	3.97	1641934	1641633	1642161	FTL_1709
201	3.97	1880335	1880206	1880644	FTL_1951 FTL_1952
202	3.91	527162	526490	527228	FTL_R0021
203	3.9	468161	468010	468321
204	3.9	728321	728182	728507	FTL_0738
205	3.88	904811	904658	905015	FTL_0933
206	3.86	938133	938074	938331	FTL_0969 FTL_0970
207	3.86	1421581	1421425	1421764	FTL_1493
208	3.8	1194371	1194208	1194481	FTL_1250
209	3.79	92811	92547	92985	FTL_0097
210	3.76	433215	433036	433379	FTL_0458 FTL_0459
211	3.72	500751	500609	500985	FTL_0519
212	3.72	803394	803218	803507	FTL_0819 FTL_0820
213	3.71	1056842	1056654	1056990
214	3.69	371642	371107	371862	FTL_0401 FTL_0402
215	3.68	816176	816003	816447
216	3.68	1648289	1648114	1648807	FTL_1717
217	3.65	569440	569294	569625	FTL_0588
218	3.65	1175047	1174864	1175256	FTL_1225
219	3.62	1848921	1848731	1849098	FTL_1915
220	3.6	897573	897377	897750	FTL_0923 FTL_0924 FTL_0925
221	3.54	1561018	1560942	1561205	FTL_1630
222	3.53	1710933	1710672	1711008	FTL_1779
223	3.51	1486786	1486627	1486990	FTL_1555
224	3.47	207241	207095	207417	FTL_0207
225	3.45	224424	224259	224597	FTL_0222
226	3.44	1045297	1045153	1045455	FTL_1096 FTL_1097
227	3.43	1556646	1556430	1556727	FTL_1626 FTL_1627
228	3.42	1349940	1349816	1350159	FTL_1419 FTL_1420
229	3.41	1144866	1144699	1145043	FTL_1197
230	3.41	230870	230683	231033	FTL_0232 FTL_0233
231	3.4	1777961	1777785	1778126	FTL_1842 FTL_1843
232	3.37	24636	24328	24749	FTL_0024
233	3.36	173078	172934	173302	FTL_0168
234	3.34	1473981	1473778	1474052	FTL_1544
235	3.33	692232	692180	692311	FTL_0702
236	3.32	1411775	1411629	1411983
237	3.32	1635309	1635179	1635525	FTL_1703
238	3.3	685889	685724	686043	FTL_0697
239	3.3	1628471	1628285	1628661	FTL_1698
240	3.3	1533165	1532962	1533334	FTL_1603
241	3.3	609765	609594	609944	FTL_0620
242	3.28	823948	823758	824089
243	3.28	1806872	1806682	1807040	FTL_1874
244	3.27	1500303	1500160	1500435	FTL_1572
245	3.27	1049611	1049401	1049768	FTL_1105 FTL_1106
246	3.26	335973	335822	336166	FTL_0359
247	3.25	166252	166015	166475	FTL_0161
248	3.25	378146	377951	378382	FTL_0409 FTL_0410
249	3.23	261262	261052	261503	FTL_0274
250	3.23	1529531	1529172	1529704	FTL_1599
251	3.2	272758	272590	272916	FTL_0286
252	3.2	1828574	1828347	1828726	FTL_1897 FTL_1898
253	3.19	1735144	1734682	1735437	FTL_1801 FTL_1802 FTL_1803
254	3.16	428246	428094	428407	FTL_0453
255	3.15	384281	384138	384429	FTL_0415 FTL_0416
256	3.14	1484481	1484319	1484732	FTL_1552 FTL_1553
257	3.14	548120	547977	548279	FTL_0568 FTL_0569
258	3.13	332397	332244	332626	FTL_0353 FTL_0354
259	3.12	577345	577204	577500	FTL_0591
260	3.11	840461	840328	840596	FTL_0860 FTL_0861
261	3.11	612596	612456	612767	FTL_0622 FTL_0623
262	3.1	1542580	1542392	1542749	FTL_1613
263	3.09	225063	224866	225230	FTL_0223 FTL_0224
264	3.08	491893	491700	492121	FTL_0507 FTL_0508
265	3.08	1335897	1335659	1336062	FTL_1407 FTL_1408
266	3.07	995796	995666	996157	FTL_R0027
267	3.07	1029352	1029272	1029586	FTL_1077
268	3.05	740327	740183	740459	FTL_0749
269	3.05	1473052	1472846	1473226	FTL_1542 FTL_1543
270	3.03	874970	874814	875197
271	3.02	1517887	1517747	1518061	FTL_1589
272	3.02	817815	817698	818032	FTL_0834
273	3.01	981729	981343	981862	FTL_1022 FTL_1023
274	3.01	1413018	1412783	1413144	FTL_1486 FTL_1487
275	3	1481605	1481472	1481845	FTL_1550
276	2.99	272012	271798	272167
277	2.98	1238927	1238776	1239055	FTL_1299 FTL_1300 FTL_1301
278	2.98	1387706	1387595	1387822	FTL_1462 FTL_1463
279	2.96	1614646	1614522	1614756	FTL_1680 FTL_1681
280	2.95	709778	709631	709988	FTL_0717 FTL_0718
281	2.95	922407	922162	922538	FTL_0953
282	2.93	76756	76710	76817	FTL_0079
283	2.92	643719	643616	643829	FTL_R0024 FTL_R0025 FTL_R0026
284	2.9	1073478	1073245	1073613	FTL_1127 FTL_1129
285	2.89	1826456	1826212	1826579	FTL_1895
286	2.89	1323252	1323044	1323382	FTL_1392
287	2.89	1844204	1844083	1844676	FTL_1910 FTL_1912
288	2.88	1861617	1861442	1861879	FTL_1929 FTL_1930
289	2.88	1833325	1833077	1833445	FTL_1902
290	2.87	1368495	1368357	1368640	FTL_1440 FTL_1441
291	2.87	1271100	1270937	1271232	FTL_1335
292	2.84	680879	680688	681151	FTL_0691
293	2.83	254828	254736	255024	FTL_0268
294	2.82	43548	43390	43683	FTL_0042 FTL_0043
295	2.82	340582	340454	340737	FTL_0366 FTL_0367
296	2.81	849855	849711	849967	FTL_0868 FTL_0869
297	2.81	1800772	1800520	1801282	FTL_1868 FTL_1869
298	2.8	337741	337625	337907	FTL_0361
299	2.8	1391583	1391477	1391737	FTL_1467
300	2.78	606019	605826	606192	FTL_0616
301	2.78	1237096	1237037	1237155	FTL_1297 FTL_1298
302	2.77	403350	403222	403541	FTL_0436
303	2.77	143907	143760	144356	FTL_0138
304	2.77	1253543	1253489	1253574	FTL_1315 FTL_1316
305	2.76	1842397	1842242	1842623	FTL_1908
306	2.75	1155344	1155206	1155492	FTL_1204
307	2.75	699186	698905	699342	FTL_0708 FTL_0709
308	2.75	1488184	1487765	1488378
309	2.75	629929	629740	630075	FTL_0646
310	2.74	409094	409033	409143	FTL_0441
311	2.73	1446379	1446226	1446511	FTL_1516
312	2.72	737105	736980	737203	FTL_0746
313	2.72	1395488	1395391	1395652	FTL_1471
314	2.71	1281615	1281388	1282437	FTL_1347 FTL_1348
315	2.7	929034	928808	929138	FTL_0960
316	2.69	1584448	1584291	1584578	FTL_1655
317	2.69	1343053	1342913	1343237	FTL_1413
318	2.69	441239	441123	441431
319	2.67	153057	152854	153187	FTL_0147
320	2.67	990192	990028	990373
321	2.66	1608716	1608509	1608876	FTL_1673
322	2.66	793298	793173	793476	FTL_0806
323	2.66	828216	827972	828526	FTL_0847
324	2.65	1490419	1490250	1490592	FTL_1558
325	2.65	1721023	1720860	1721320	FTL_1787 FTL_1788 FTL_1789
326	2.64	420784	420580	420928
327	2.64	1240430	1240354	1240678	FTL_1303
328	2.62	1066493	1066410	1066602	FTL_1121
329	2.61	1667233	1667121	1667446	FTL_1735
330	2.61	1064844	1064718	1065025	FTL_1118 FTL_1119
331	2.59	1668889	1668706	1669054	FTL_1737 FTL_1738 FTL_1739
332	2.58	98357	98275	98474	FTL_0101 FTL_0102
333	2.58	273407	273255	273592	FTL_0287 FTL_0288
334	2.57	141944	141785	142260
335	2.56	1572229	1572118	1572403
336	2.55	1878738	1878520	1878916	FTL_1949 FTL_1950
337	2.55	636770	636482	636872	FTL_R0023 FTL_0653 FTL_0654
338	2.54	978646	978629	978670	FTL_1018 FTL_1019 FTL_1020
339	2.53	192429	192182	192551	FTL_0190 FTL_0191
340	2.52	634449	634322	634631	FTL_0651
341	2.52	148775	148688	149030	FTL_0143
342	2.52	1818616	1818564	1818669	FTL_1885
343	2.51	1356229	1356093	1356483	FTL_1425
344	2.51	811592	811432	811725	FTL_0831
345	2.5	1162482	1162324	1162649	FTL_1212
346	2.49	421809	421629	422090
347	2.48	854272	854110	854379	FTL_0877
348	2.47	1550054	1549897	1550231	FTL_1620
349	2.47	781676	781482	781833	FTL_0795 FTL_0796
350	2.46	713724	713541	713958	FTL_0722 FTL_0723
351	2.45	1059197	1058977	1059364	FTL_1113
352	2.45	213758	213656	213968	FTL_0213
353	2.45	289772	289654	289982
354	2.44	372326	372095	372438	FTL_0403
355	2.43	1314009	1313825	1314142	FTL_1382
356	2.42	907886	907674	907987	FTL_0936 FTL_0937
357	2.42	435771	435569	435906	FTL_0462
358	2.41	1689932	1689796	1690041
359	2.41	99686	99432	99768	FTL_0105 FTL_0106
360	2.41	999581	999460	999734	FTL_1042
361	2.41	304151	303945	304267	FTL_0317
362	2.41	276327	276136	276445
363	2.4	1851539	1851375	1851715	FTL_1918
364	2.4	1103277	1102855	1103367
365	2.4	679263	679133	679400	FTL_0690
366	2.39	91943	91789	92176	FTL_0094 FTL_0095 FTL_0096
367	2.39	1725727	1725544	1725948
368	2.39	1876879	1876671	1877043	FTL_1947 FTL_1948
369	2.38	1423886	1423765	1424082	FTL_1494 FTL_1495
370	2.37	826564	826433	826732	FTL_0844 FTL_0845
371	2.37	129763	129578	129943	FTL_0127
372	2.37	108637	108215	108731
373	2.37	582428	582222	582531	FTL_0596
374	2.35	476946	476771	477082	FTL_0491
375	2.35	584806	584638	585098	FTL_0598
376	2.34	1449205	1449063	1449375	FTL_1520
377	2.33	338678	338555	338871	FTL_0363 FTL_0364 FTL_0365
378	2.33	777605	777430	777732	FTL_0792
379	2.33	918580	918372	918698	FTL_0948 FTL_0949
380	2.33	868100	867936	868475	FTL_0891
381	2.32	107510	107451	107572	FTL_0115
382	2.32	695525	695409	695616	FTL_0705 FTL_0706
383	2.32	1599439	1599300	1599656	FTL_1666
384	2.31	1414583	1414344	1414636	FTL_R0040
385	2.3	127	1	340	FTL_0001
386	2.3	729910	729689	730006	FTL_0739 FTL_0740
387	2.29	733714	733571	733862	FTL_0744
388	2.28	876930	876712	877045	FTL_0898 FTL_0899
389	2.27	732829	732693	732975	FTL_0742 FTL_0743
390	2.27	1683898	1683713	1684013	FTL_1748
391	2.25	440408	440295	440742	FTL_0465 FTL_0466
392	2.24	1287568	1287450	1287787
393	2.23	456856	456750	457023
394	2.22	1102147	1102090	1102209	FTL_1161
395	2.22	140080	139795	140181	FTL_0133
396	2.22	1589233	1589093	1589422	FTL_1658
397	2.22	890456	890325	890615
398	2.21	476117	476005	476303
399	2.2	883911	883778	884015
400	2.19	1182791	1182618	1182951	FTL_1234 FTL_1235
401	2.18	1338714	1338608	1338967	FTL_1409 FTL_1410
402	2.16	1032719	1032443	1032784	FTL_1080 FTL_1081
403	2.16	725961	725841	726365
404	2.15	1654184	1653949	1654304	FTL_1722 FTL_1723
405	2.15	1212831	1212650	1212987	FTL_1271 FTL_1272
406	2.14	1577813	1577688	1578017	FTL_1646 FTL_1647
407	2.14	662827	662669	662925	FTL_0675 FTL_0676
408	2.14	537248	537123	537388	FTL_0556
409	2.13	1037036	1036961	1037223	FTL_1088
410	2.13	1510092	1509818	1510365	FTL_1582 FTL_1583
411	2.13	1184009	1183922	1184245	FTL_1236 FTL_1237
412	2.12	1420654	1420437	1420739	FTL_1492
413	2.11	994466	994162	994698	FTL_1037
414	2.1	392371	392276	392600
415	2.1	61052	60862	61193
416	2.09	1512160	1512054	1512372
417	2.08	747854	747755	748087	FTL_0755
418	2.08	1701004	1700523	1701297	FTL_1767 FTL_1768
419	2.08	1573340	1573302	1573389	FTL_1642 FTL_1643
420	2.07	1211098	1210977	1211325
421	2.07	852323	852180	852537	FTL_0873 FTL_0874 FTL_0875
422	2.06	354065	353866	354129	FTL_0382 FTL_0383 FTL_0384
423	2.06	1659977	1659818	1660215	FTL_1727 FTL_1728
424	2.05	701573	701519	701624	FTL_0710 FTL_0711
425	2.05	81269	81142	81475	FTL_0086
426	2.05	646560	646343	646651	FTL_0664 FTL_0665
427	2.05	23236	23026	23371	FTL_R0001
428	2.05	788008	787864	788177
429	2.05	1028580	1028463	1028788	FTL_1075 FTL_1076
430	2.04	1636104	1635905	1636277	FTL_1704 FTL_1705
431	2.03	348029	347953	348289	FTL_0375
432	2.02	39665	39469	39779	FTL_0037
433	2.02	1242960	1242815	1243134	FTL_1304
434	2.01	1639491	1639279	1639592	FTL_1708
435	2.01	1189706	1189511	1189905	FTL_1243 FTL_1244
436	2	1849485	1849291	1849641
437	2	287013	286870	287213
438	1.97	1575840	1575675	1575957	FTL_1644
439	1.97	47699	47557	48047	FTL_0044 FTL_0045
440	1.97	1706141	1706070	1706360	FTL_1772
441	1.97	327074	326906	327232
442	1.96	1851000	1850897	1851207	FTL_1916 FTL_1917
443	1.96	361297	361082	361408	FTL_0390 FTL_0391
444	1.96	801826	801772	801877
445	1.95	1665289	1665149	1665429	FTL_1733
446	1.94	1402611	1402494	1402814	FTL_1476
447	1.94	317231	317075	317373
448	1.94	1570552	1570064	1570690
449	1.93	1273323	1273221	1273523	FTL_1337
450	1.92	843946	843824	844237	FTL_0863 FTL_0864
451	1.92	1458167	1458005	1458290	FTL_1527
452	1.92	1235883	1235703	1236012	FTL_1296
453	1.92	1202899	1202679	1203115
454	1.91	502290	502167	502474	FTL_0523 FTL_0524
455	1.91	1546359	1546143	1546500	FTL_1616 FTL_1617
456	1.9	1459981	1459453	1460190
457	1.9	671017	670861	671115
458	1.9	883193	883002	883304	FTL_0907 FTL_0908
459	1.89	408107	408035	408304	FTL_0440
460	1.88	137469	137328	137658
461	1.86	1152385	1152177	1152491	FTL_1202
462	1.85	487923	487820	488092
463	1.85	1537030	1536920	1537186
464	1.84	1384251	1384150	1384485	FTL_1458 FTL_1459
465	1.83	95268	95190	95458	FTL_0099
466	1.83	1804250	1804151	1804379	FTL_1872
467	1.83	750276	749956	750386
468	1.83	1647442	1647343	1647677	FTL_1714 FTL_1715 FTL_1716
469	1.83	84254	84049	84399	FTL_0089 FTL_0090
470	1.82	495690	495347	495875
471	1.82	899639	899539	899715	FTL_0926 FTL_0927
472	1.82	822623	822586	822672	FTL_0839 FTL_0840
473	1.81	1603406	1603287	1603716	FTL_1670
474	1.81	936683	936588	936775
475	1.79	329372	329243	329555	FTL_0350
476	1.79	1307970	1307783	1308076
477	1.78	504634	504508	504766
478	1.78	797941	797804	798087
479	1.77	149734	149598	149925	FTL_0144 FTL_0145
480	1.77	1305932	1305820	1306006	FTL_1372 FTL_1373
481	1.77	509645	509463	509736
482	1.77	1684847	1684766	1685105	FTL_1749 FTL_1750
483	1.77	1544636	1544463	1544757	FTL_1615
484	1.76	275748	275592	275856	FTL_0290
485	1.76	1313000	1312939	1313089	FTL_1379 FTL_1380
486	1.76	899088	898911	899234
487	1.76	1055815	1055760	1056093	FTL_1110
488	1.75	1198176	1198065	1198393	FTL_1252 FTL_1253
489	1.75	676641	676479	676838	FTL_0688 FTL_0689
490	1.75	1586757	1586669	1586968	FTL_1656
491	1.74	465884	465692	465994	FTL_0483 FTL_0484
492	1.74	80168	79944	80256	FTL_0084 FTL_0085
493	1.73	935577	935450	935749	FTL_0967 FTL_0968
494	1.73	1728086	1727864	1728240	FTL_1793
495	1.73	34273	34106	34393	FTL_0032 FTL_0033
496	1.72	12025	11846	12189	FTL_0015
497	1.72	178176	178028	178362	FTL_0175 FTL_0176
498	1.72	1219640	1219444	1219733	FTL_1278 FTL_1279
499	1.71	168480	168414	168729	FTL_0164 FTL_0165
500	1.7	423994	423778	424091	FTL_0448
501	1.7	1803524	1803375	1803649	FTL_1871
502	1.69	933739	933672	933793	FTL_0965 FTL_0966
503	1.69	1125390	1125185	1125445	FTL_1173
504	1.69	1034892	1034833	1034953	FTL_1084 FTL_1085 FTL_1086
505	1.69	968775	968693	968925	FTL_1004
506	1.68	894511	894392	894679
507	1.66	1624954	1624642	1625168	FTL_1693
508	1.65	906864	906805	906911
509	1.64	1554407	1554298	1554542	FTL_1623 FTL_1624
510	1.64	1422102	1421851	1422189
511	1.64	935134	935042	935299
512	1.62	1739182	1739080	1739282
513	1.62	1773014	1772672	1773227	FTL_1838
514	1.62	1434285	1434137	1434418	FTL_1503
515	1.62	776159	776080	776348	FTL_0790
516	1.6	108043	107827	108164
517	1.6	289449	289316	289515
518	1.59	380941	380735	381013	FTL_0412
519	1.58	811927	811855	812006	FTL_0830 FTL_0831
520	1.58	1185157	1185102	1185268	FTL_1239
521	1.57	545766	545702	545844	FTL_0563
522	1.55	971331	971144	971396	FTL_1006
523	1.55	746665	746614	746874	FTL_0753 FTL_0754
524	1.54	431503	431453	431609	FTL_0455
525	1.53	318089	317981	318185	FTL_0335 FTL_0336
526	1.51	1290176	1290077	1290299	FTL_1355 FTL_1356
