# Supplementary material for: Ubiquitous Promoter-Localization of Essential Virulence Regulators in Francisella tularensis
Source: PLoS Pathog. 2015 Apr 1;11(4):e1004793. doi: 10.1371/journal.ppat.1004793 (PMC4382096; doi:10.1371/journal.ppat.1004793)
Supplement: S2 Table — *Enrichment is determined with respect to the mock control. **Genes are considered to be associated with a ChIP-Seq peak if the translation start site is within 100 bp upstream to 500 bp downstream of the position of maximal enrichment. (XLSX) [file ppat.1004793.s004.xlsx]

## Sheet: S2_Table.xlsx
σ70
Peak number	Enrichment*	Position of maximal enrichment	Peak start	Peak end	Associated gene loci**
1	29.34	990912	990447	991295
2	16.8	501797	501163	502480	FTL_0520 FTL_0521 FTL_0522
3	14	1208578	1208172	1208963	FTL_1266
4	12.47	1379579	1379364	1379902	FTL_1452 FTL_1453 FTL_1454
5	12.08	389748	389204	390105	FTL_0423
6	10.37	67536	67250	67921	FTL_0070 FTL_0071
7	9.61	1602296	1602153	1602568	FTL_1668 FTL_1669
8	9.4	1478883	1478639	1479152	FTL_1547 FTL_1548
9	8.73	982899	982814	983187	FTL_1024
10	8.29	1527094	1526893	1527348	FTL_1597 FTL_1598
11	8.23	1012339	1012044	1012542	FTL_1057
12	7.73	1467808	1467572	1468095	FTL_1537 FTL_1538
13	7.61	178308	178021	178592	FTL_0175 FTL_0176 FTL_0177
14	7.6	32058	31790	32440	FTL_0030 FTL_0031
15	7.46	162472	162130	162950	FTL_0157 FTL_0158
16	7.33	633205	632947	633483	FTL_0650
17	7.08	414130	413909	414415	FTL_0444 FTL_R0014 FTL_R0015
18	6.59	904844	904625	905192	FTL_0933
19	6.31	1642893	1642483	1643118	FTL_1710 FTL_R0042
20	6.28	230799	230657	231073	FTL_0232
21	6.17	1356213	1355710	1356692	FTL_1425
22	6.15	680870	680643	681245	FTL_0691
23	6.07	415458	415163	415753	FTL_0445 FTL_R0016
24	6	530980	530765	531256	FTL_0547
25	5.94	124454	124138	124731	FTL_0126 FTL_R0003
26	5.9	404416	404168	404663	FTL_0437 FTL_0438
27	5.89	1800679	1800492	1801294	FTL_1868 FTL_1869
28	5.81	608185	607365	608473	FTL_0617 FTL_0618
29	5.73	1119100	1118781	1119376	FTL_1172 FTL_R0028
30	5.58	1654164	1653859	1654694	FTL_1722 FTL_1723
31	5.33	352182	351997	352460
32	5.27	314817	314587	314981	FTL_0330 FTL_0331
33	5.23	1265533	1265391	1265823	FTL_1328
34	5.17	19400	19095	19715	FTL_0020
35	5.15	1431036	1430683	1431467	FTL_1499
36	5.09	1806855	1806654	1807062	FTL_1874
37	5.01	1613255	1612561	1613607	FTL_1678
38	4.93	1135814	1135688	1136131	FTL_1186 FTL_1187
39	4.87	605988	605822	606242	FTL_0616
40	4.77	1682647	1682452	1682925	FTL_1746
41	4.73	935665	935402	935811	FTL_0967 FTL_0968
42	4.72	1081245	1081036	1081498	FTL_1137 FTL_1138
43	4.67	1451797	1451605	1451916	FTL_1521 FTL_1522
44	4.67	709724	709593	710002	FTL_0717 FTL_0718
45	4.65	476990	476738	477130	FTL_0491
46	4.64	1686693	1686475	1687063	FTL_1751 FTL_R0046 FTL_R0047 FTL_R0048
47	4.64	84153	83929	84499	FTL_0089 FTL_0090
48	4.61	406415	406175	406588	FTL_0439
49	4.58	1015020	1014829	1015225	FTL_1060 FTL_1061
50	4.5	1384298	1384099	1384507	FTL_1458 FTL_1459
51	4.44	134114	133888	134307	FTL_0131
52	4.37	1282169	1281494	1282423
53	4.35	181644	181386	181986	FTL_0180
54	4.33	513848	513540	514045	FTL_0532 FTL_0533
55	4.31	1842377	1842215	1842653	FTL_1908
56	4.27	1256224	1255790	1256790
57	4.25	388699	388562	388961	FTL_0419 FTL_0421
58	4.23	1628469	1628288	1628692	FTL_1698
59	4.21	1825681	1825247	1826120
60	4.13	848258	848062	848458
61	4.12	36751	35696	37037	FTL_0034 FTL_0035
62	4.07	1459931	1459358	1460300
63	4.05	1333998	1333738	1334209	FTL_1406
64	4.03	1184021	1183722	1184246	FTL_1236 FTL_1237
65	4	1844547	1844320	1844781	FTL_1911 FTL_1912
66	3.94	1734990	1734629	1735476	FTL_1801 FTL_1803
67	3.92	886356	886232	886573	FTL_0913
68	3.9	8117	7943	8339	FTL_0009
69	3.83	1893241	1882925	1893837
70	3.83	1535378	1535149	1535539	FTL_1606 FTL_1607 FTL_1608
71	3.81	249145	248614	250222	FTL_0264 FTL_0265
72	3.81	1298053	1297879	1298389	FTL_1364 FTL_1365
73	3.81	918568	918322	918759	FTL_0948 FTL_0949
74	3.79	1179971	1179688	1180162	FTL_1231 FTL_1232
75	3.78	41076	40648	41377	FTL_0038 FTL_0039 FTL_0040
76	3.76	1034217	1034071	1034514	FTL_1083
77	3.74	555975	555761	556244	FTL_0578
78	3.7	1229571	1229137	1229762	FTL_1288 FTL_R0033
79	3.69	225049	224793	225275	FTL_0223 FTL_0224
80	3.66	1589180	1589042	1589418	FTL_1658
81	3.66	351169	350940	351323	FTL_0379 FTL_0380
82	3.64	1603518	1603246	1603720	FTL_1670
83	3.6	377108	376975	377422
84	3.6	223318	222910	223570	FTL_R0009
85	3.6	1404639	1404514	1404879	FTL_1478
86	3.58	1141112	1140868	1141224	FTL_1192
87	3.57	363519	363317	363691	FTL_0394
88	3.57	432984	432458	433395	FTL_0457 FTL_0459
89	3.5	1724706	1724546	1724936	FTL_1791 FTL_1792
90	3.47	1171127	1170774	1171351	FTL_1219 FTL_1220
91	3.37	1894292	1893907	1895369	FTL_1967 FTL_R0051 FTL_R0052
92	3.37	1671657	1671399	1671830	FTL_1740
93	3.35	1668881	1668639	1669146	FTL_1737 FTL_1738 FTL_1739
94	3.35	1721028	1720795	1721337	FTL_1787 FTL_1788 FTL_1789
95	3.33	1746286	1746088	1746464	FTL_1811 FTL_R0050
96	3.32	24442	24171	24810	FTL_0024
97	3.3	1394557	1394386	1394691	FTL_1468 FTL_1469 FTL_1470
98	3.28	1023489	1023193	1023632	FTL_1071
99	3.27	628139	627855	628562	FTL_0644 FTL_0645
100	3.24	1486773	1486627	1486971	FTL_1555
101	3.22	405668	405439	405785
102	3.21	838487	838331	838755	FTL_0857
103	3.18	294025	293836	294243	FTL_0307 FTL_0308
104	3.17	142617	141800	143325	FTL_0136
105	3.16	534237	533779	534458	FTL_0552
106	3.15	1476396	1476205	1476546	FTL_1546
107	3.14	893897	893669	894038	FTL_0918
108	3.14	1323622	1323499	1323889	FTL_1392 FTL_1393
109	3.13	1636106	1635858	1636297	FTL_1704 FTL_1705
110	3.12	1293101	1292878	1293338	FTL_1359 FTL_R0034
111	3.1	784744	784608	784978
112	3.08	1240514	1240372	1240746	FTL_1303
113	3.07	1412267	1412061	1412487
114	3.06	829646	829411	829777
115	3.06	828211	827992	828736	FTL_0847
116	3.05	714531	714322	714780	FTL_0724 FTL_0725
117	3.05	334975	334627	335200	FTL_0358
118	3.04	1390699	1390583	1390782	FTL_1464 FTL_1465 FTL_1466
119	3.04	844078	843816	844277	FTL_0863 FTL_0864
120	3.03	927259	927016	927367
121	3.02	1331831	1331725	1332088	FTL_1402
122	3	526815	526475	527206
123	2.98	1414382	1414125	1414596	FTL_R0040
124	2.97	780457	780285	780622
125	2.95	1417520	1417345	1417740	FTL_1489 FTL_1490
126	2.94	929030	928796	929153	FTL_0960
127	2.94	1255493	1254539	1255753	FTL_1317 FTL_1318 FTL_1319
128	2.93	1064910	1064670	1065179	FTL_1118 FTL_1119
129	2.93	1338709	1338574	1338964	FTL_1409 FTL_1410
130	2.93	278281	277817	278526	FTL_0292
131	2.91	1667188	1667085	1667474	FTL_1735
132	2.87	1152406	1152140	1152528	FTL_1202
133	2.84	1695737	1695558	1696001	FTL_1760 FTL_1761 FTL_1762
134	2.82	1601828	1601678	1602046
135	2.78	75981	75916	76022	FTL_0078 FTL_R0002
136	2.78	11392	10749	11622	FTL_0014
137	2.77	832038	831853	832202	FTL_0850
138	2.77	1166349	1166109	1166451	FTL_1216
139	2.77	1199775	1199674	1199895	FTL_1256
140	2.76	1463238	1462950	1463740	FTL_1532 FTL_R0041
141	2.74	153436	153316	153691
142	2.73	444319	444058	444562	FTL_0469 FTL_0470
143	2.72	975461	975221	975588	FTL_1014 FTL_1015
144	2.72	636657	636270	636968	FTL_R0023 FTL_0653
145	2.72	1390528	1390477	1390554	FTL_1464 FTL_1465 FTL_1466
146	2.72	1007430	1007187	1007574	FTL_1051
147	2.71	1444118	1443860	1444292	FTL_1513
148	2.71	919718	919475	919801	FTL_0950 FTL_0951
149	2.67	426255	425787	426421	FTL_0450 FTL_0451
150	2.65	1348006	1347824	1348154	FTL_R0035 FTL_R0036 FTL_R0037 FTL_R0038 FTL_R0039
151	2.64	1138323	1138030	1138512	FTL_1189 FTL_1190
152	2.63	1473054	1472831	1473357	FTL_1542 FTL_1543
153	2.6	1335753	1335638	1335854	FTL_1407
154	2.6	1167859	1167696	1168115
155	2.6	373592	373451	373796	FTL_0404 FTL_0405
156	2.6	1250157	1249890	1250440	FTL_1311 FTL_1312
157	2.57	137382	136751	137705
158	2.56	1709569	1709317	1710126	FTL_1776 FTL_1777
159	2.56	1577760	1577626	1578033	FTL_1646 FTL_1647
160	2.56	1097207	1096867	1097646	FTL_1156 FTL_1157
161	2.55	1824795	1824005	1825209	FTL_1893
162	2.54	1173664	1173483	1173862
163	2.53	1046721	1046624	1047075	FTL_1099 FTL_1101
164	2.53	1684843	1684740	1685087	FTL_1749 FTL_1750
165	2.52	1553355	1553101	1553838	FTL_1622
166	2.51	781621	781458	781805	FTL_0795 FTL_0796
167	2.5	1002815	1002609	1003058	FTL_1046 FTL_1047 FTL_1048
168	2.5	865654	865474	865853	FTL_0886 FTL_0887
169	2.5	102521	102224	103008	FTL_0108 FTL_0110 FTL_0111
170	2.5	177613	177461	177806	FTL_0173 FTL_0174
171	2.49	57016	56789	57163	FTL_0056 FTL_0057
172	2.49	874029	873897	874187	FTL_0895 FTL_0896
173	2.48	349790	349570	349963	FTL_0377
174	2.47	1611714	1611370	1611998	FTL_1676 FTL_1677
175	2.47	1078521	1078333	1078671	FTL_1134 FTL_1135
176	2.46	774775	774605	774946	FTL_0789
177	2.45	435735	435503	435906	FTL_0462
178	2.45	894514	894327	894821
179	2.44	788894	788599	789059	FTL_0803 FTL_0804 FTL_0805
180	2.44	879993	879768	880117	FTL_0901 FTL_0902 FTL_0903
181	2.43	304070	303937	304274	FTL_0317
182	2.41	281567	281331	281698	FTL_0294 FTL_0295
183	2.4	455140	454908	455277	FTL_0477
184	2.4	1149136	1148958	1149300	FTL_1199 FTL_1200
185	2.39	1661207	1661014	1661599	FTL_1729 FTL_1730
186	2.39	889724	889544	889868
187	2.39	1198928	1198796	1199128	FTL_1254 FTL_1255
188	2.38	999565	999429	999743	FTL_1042
189	2.38	399552	399295	399698	FTL_0433 FTL_0434
190	2.37	1506821	1506563	1506949	FTL_1579 FTL_1580
191	2.37	311747	311507	311930	FTL_0325 FTL_0326
192	2.36	1847052	1846814	1847289	FTL_1914
193	2.35	771362	771228	771534	FTL_0784
194	2.35	1406293	1406044	1406516	FTL_1479 FTL_1480
195	2.34	1084136	1083967	1084299	FTL_1141
196	2.33	1569370	1569243	1569626	FTL_1637 FTL_1638
197	2.33	1880676	1879915	1882738	FTL_1952 FTL_1953
198	2.32	602604	602452	602780	FTL_0610 FTL_0611 FTL_0612
199	2.3	356948	356732	357179	FTL_0387 FTL_0388
200	2.29	1073986	1073786	1074104
201	2.28	505168	504940	505281	FTL_0525
202	2.28	729889	729678	730021	FTL_0739 FTL_0740
203	2.28	1797982	1797681	1798223	FTL_1866 FTL_1867
204	2.27	192455	192218	192568	FTL_0190 FTL_0191
205	2.27	584965	584654	585137
206	2.27	1245336	1245143	1245463	FTL_1306
207	2.26	293412	293010	293576	FTL_0306 FTL_R0011 FTL_R0012
208	2.26	59148	58986	59349	FTL_0058 FTL_0059
209	2.26	1200398	1200235	1200704	FTL_1257
210	2.25	759784	759643	759970	FTL_0768
211	2.25	450230	449969	450361	FTL_R0053
212	2.25	280852	280493	280962
213	2.25	1484578	1484364	1484742	FTL_1552 FTL_1553
214	2.24	958410	958205	958623	FTL_0987 FTL_0988
215	2.2	158528	158263	158872	FTL_R0008 FTL_0152
216	2.19	1510066	1509798	1510359	FTL_1582 FTL_1583
217	2.19	1458106	1457977	1458293	FTL_1527
218	2.19	1075982	1075900	1076240	FTL_1132
219	2.18	1836017	1835801	1836256	FTL_1903
220	2.18	810251	810132	810460	FTL_0828 FTL_0829
221	2.17	1349911	1349824	1350155	FTL_1419 FTL_1420
222	2.17	721618	721470	721824	FTL_0731 FTL_0732
223	2.17	1465011	1464901	1465211	FTL_1535
224	2.16	452900	452678	453087	FTL_0476
225	2.15	1856873	1856686	1857057	FTL_1923
226	2.13	424810	424413	425159	FTL_0449
227	2.12	786292	786106	786477	FTL_0801
228	2.12	445846	445449	446050	FTL_0472
229	2.11	1648331	1648025	1648807	FTL_1717
230	2.11	1219411	1219323	1219502	FTL_1278 FTL_1279
231	2.11	1764669	1764505	1764984	FTL_1829 FTL_1830 FTL_1831
232	2.1	1546368	1546047	1546514	FTL_1616 FTL_1617
233	2.1	1189580	1189489	1189828	FTL_1242 FTL_1243 FTL_1244
234	2.1	1691626	1691444	1691868	FTL_1756 FTL_1757
235	2.09	1868173	1867981	1868322	FTL_1938
236	2.09	1550119	1549866	1550227	FTL_1620
237	2.08	995953	995727	996402	FTL_R0027 FTL_1039
238	2.08	1028668	1028458	1028815	FTL_1075 FTL_1076
239	2.08	676699	676515	676785	FTL_0688 FTL_0689
240	2.08	723830	723649	723928
241	2.07	268005	267838	268196	FTL_0282 FTL_0283
242	2.07	309201	309054	309478	FTL_0322
243	2.06	1727370	1727161	1727569
244	2.06	1049644	1049433	1049789	FTL_1105 FTL_1106
245	2.05	1201095	1201019	1201309	FTL_1258
246	2.05	428316	428119	428420	FTL_0453
247	2.04	685826	685733	686020	FTL_0697
248	2.03	344187	344050	344421	FTL_0372
249	2.03	852425	852184	852529	FTL_0874 FTL_0875
250	2.02	805257	805106	805453	FTL_0821 FTL_0822 FTL_0823
251	2.02	333757	333648	333963	FTL_0355 FTL_0356 FTL_0357
252	2.02	1212800	1212671	1213009	FTL_1271 FTL_1272
253	2.01	1554358	1554234	1554458	FTL_1623 FTL_1624
254	2.01	190452	190242	190619	FTL_0189
255	2	1207297	1206992	1207788	FTL_1263 FTL_1264 FTL_1265
256	2	25432	24927	25619	FTL_0025 FTL_0026 FTL_0027
257	2	634463	634337	634666	FTL_0651
258	1.99	645078	644866	645288	FTL_0662 FTL_0663
259	1.99	1641925	1641728	1642142	FTL_1709
260	1.98	1172772	1172468	1172908	FTL_1221
261	1.97	1706147	1706039	1706360	FTL_1772
262	1.97	1436632	1436508	1436961	FTL_1504
263	1.97	641835	641665	642042	FTL_0659 FTL_0660 FTL_0661
264	1.97	99657	99397	99762	FTL_0105 FTL_0106
265	1.96	719403	719232	719520	FTL_0730
266	1.96	289367	289226	289798
267	1.96	1710793	1710644	1710988	FTL_R0049 FTL_1779
268	1.95	1533087	1532929	1533335	FTL_1603
269	1.94	1631764	1631589	1631911	FTL_1700
270	1.94	1370403	1370134	1370526	FTL_1442 FTL_1443
271	1.94	1449191	1449069	1449353	FTL_1520
272	1.93	403321	403194	403569	FTL_0436
273	1.93	1294413	1294193	1294858	FTL_1360 FTL_1361
274	1.93	845561	845449	845707
275	1.93	1271591	1271526	1271833	FTL_1336
276	1.92	914617	914392	914763	FTL_0945 FTL_0946
277	1.92	178883	178608	179127	FTL_0178
278	1.92	1522379	1522231	1522539	FTL_1594
279	1.91	1321617	1321407	1321706	FTL_1391
280	1.9	823923	823765	824082
281	1.89	1378466	1378394	1378759	FTL_1451
282	1.88	1604131	1603942	1604285	FTL_1671
283	1.88	278836	278650	278968	FTL_0293
284	1.87	1056895	1056665	1056999
285	1.87	1031353	1031132	1031526	FTL_1078
286	1.86	354009	353876	354113	FTL_0382 FTL_0383 FTL_0384
287	1.86	169615	169369	169766	FTL_0166
288	1.85	1861743	1861402	1861871	FTL_1929 FTL_1930
289	1.84	1529526	1529320	1529881	FTL_1599
290	1.84	1015772	1015535	1015843	FTL_1062
291	1.84	1248269	1248165	1248468	FTL_1309 FTL_1310
292	1.83	1055239	1055057	1055329	FTL_1109
293	1.82	1233091	1232973	1233151	FTL_1293
294	1.81	1059219	1059143	1059387	FTL_1113
295	1.81	1518919	1518766	1519163	FTL_1590
296	1.8	327965	327605	328294	FTL_0348
297	1.79	976715	976570	976834
298	1.79	1130403	1130161	1130595	FTL_1177 FTL_1178 FTL_1179 FTL_1180
299	1.79	824422	824191	824500	FTL_0842 FTL_0843
300	1.79	520201	519978	520314	FTL_0536
301	1.78	275783	275588	275890	FTL_0290
302	1.77	92087	91781	92199	FTL_0094 FTL_0095 FTL_0096
303	1.77	1443222	1443044	1443447	FTL_1511 FTL_1512
304	1.77	199161	199045	199336	FTL_0197
305	1.76	897637	897438	897755	FTL_0923 FTL_0924 FTL_0925
306	1.75	470537	470286	470632	FTL_0487
307	1.75	1878802	1878700	1879367	FTL_1949 FTL_1950
308	1.74	926656	926524	926716	FTL_0958
309	1.74	549567	549308	549646	FTL_0571
310	1.74	1849494	1849202	1849656
311	1.73	56081	55929	56258	FTL_0055
312	1.73	1876734	1876657	1876848	FTL_1947 FTL_1948
313	1.72	557193	557068	557504	FTL_0579
314	1.72	1852245	1852022	1852630
315	1.71	1198282	1198076	1198395	FTL_1252 FTL_1253
316	1.71	1657494	1657316	1657600	FTL_1726
317	1.7	569052	568837	569192	FTL_0586 FTL_0587 FTL_0588
318	1.7	1343128	1342914	1343225	FTL_1413
319	1.69	738970	738772	739030	FTL_0748
320	1.68	372286	372055	372430	FTL_0403
321	1.66	1830851	1830616	1831154	FTL_1900
322	1.66	761897	761744	761963	FTL_0770 FTL_0771
323	1.66	1073421	1073281	1073692	FTL_1127 FTL_1129
324	1.66	66221	65994	66334	FTL_0067 FTL_0068
325	1.65	149674	149557	149930	FTL_0144 FTL_0145
326	1.64	1323281	1323088	1323403	FTL_1392
327	1.61	1411205	1411112	1411287	FTL_1485
328	1.6	465821	465651	465959	FTL_0483 FTL_0484
329	1.58	859124	858850	859225
330	1.58	1599443	1599334	1599641	FTL_1666
331	1.57	391003	390874	391244	FTL_0425
332	1.57	1287633	1287477	1287794
333	1.57	693659	693493	693892	FTL_0703 FTL_0704
