# Supplementary material for: Ubiquitous Promoter-Localization of Essential Virulence Regulators in Francisella tularensis
Source: PLoS Pathog. 2015 Apr 1;11(4):e1004793. doi: 10.1371/journal.ppat.1004793 (PMC4382096; doi:10.1371/journal.ppat.1004793)
Supplement: S3 Table — *Enrichment is determined with respect to the mock control. **Genes are considered to be associated with a ChIP-Seq peak if the translation start site is within 100 bp upstream to 500 bp downstream of the position of maximal enrichment. (XLSX) [file ppat.1004793.s005.xlsx]

## Sheet: S3_Table.xlsx
σ32
Peak number	Enrichment*	Position of maximal enrichment	Peak start	Peak end	Associated gene loci**
1	2.81	266026	265781	266261	FTL_0280 FTL_0281
2	2.63	1207599	1207291	1207870	FTL_1263 FTL_1265
3	2.38	1339900	1339714	1340121	FTL_1411 FTL_1412
4	2	868150	867910	868332	FTL_0891
