# Supplementary material for: Ubiquitous Promoter-Localization of Essential Virulence Regulators in Francisella tularensis
Source: PLoS Pathog. 2015 Apr 1;11(4):e1004793. doi: 10.1371/journal.ppat.1004793 (PMC4382096; doi:10.1371/journal.ppat.1004793)
Supplement: S4 Table — *Enrichment is determined with respect to the mock control. **Genes are considered to be associated with a ChIP-Seq peak if the translation start site is within 100 bp upstream to 500 bp downstream of the position of maximal enrichment. (XLSX) [file ppat.1004793.s006.xlsx]

## Sheet: S4_Table.xlsx
HipB
Peak number	Enrichment*	Position of maximal enrichment	Peak start	Peak end	Associated gene loci**
1	445.46	1071594	1070843	1072156	FTL_1125 FTL_1126
2	4.23	1894106	1893909	1895739	FTL_1967 FTL_R0051
3	3.55	1347765	1347207	1348115	FTL_1417 FTL_R0035 FTL_R0036 FTL_R0037
4	3.49	643974	643746	644357	FTL_R0025 FTL_R0026
5	3.36	1686560	1684199	1686926	FTL_1751 FTL_R0046 FTL_R0047 FTL_R0048
6	3.25	1293160	1292941	1293329	FTL_1359 FTL_R0034
7	3.24	417857	415418	420901
8	2.99	125968	124376	129689	FTL_R0004 FTL_R0005
9	2.91	293271	292963	293661	FTL_0306 FTL_R0011 FTL_R0012
10	2.85	223326	222972	223634	FTL_R0009
11	2.64	1746271	1745973	1746436	FTL_1811 FTL_R0050
12	2.63	636564	636287	636776	FTL_0652 FTL_R0023 FTL_0653
13	2.52	414338	414084	414639	FTL_0444 FTL_R0014 FTL_R0015
14	2.48	1120684	1118963	1124305	FTL_R0029 FTL_R0030 FTL_R0031
15	2.47	1887456	1883117	1890323
16	2.15	22936	22624	24706
17	2.11	1414394	1414111	1414570	FTL_R0040
18	2.09	526960	526657	527120	FTL_R0021
19	2.07	193165	192944	193367	FTL_0192
20	2.03	1892601	1890380	1893713
21	1.99	158550	158283	158874	FTL_R0008 FTL_0152 FTL_0153
22	1.94	75743	75419	75840	FTL_0078
23	1.92	1463194	1462997	1463516	FTL_1532 FTL_R0041
24	1.92	1642910	1642500	1643284	FTL_1710 FTL_R0042
25	1.81	1002991	1002709	1003168	FTL_1046 FTL_1047 FTL_1048
26	1.55	1844326	1843834	1845159	FTL_1910 FTL_1912
