# Supplementary material for: Ubiquitous Promoter-Localization of Essential Virulence Regulators in Francisella tularensis
Source: PLoS Pathog. 2015 Apr 1;11(4):e1004793. doi: 10.1371/journal.ppat.1004793 (PMC4382096; doi:10.1371/journal.ppat.1004793)
Supplement: S6 Table — *Enrichment is determined with respect to the mock control. **Genes are considered to be associated with a ChIP-Seq peak if the translation start site is within 100 bp upstream to 500 bp downstream of the position of maximal enrichment. (XLSX) [file ppat.1004793.s008.xlsx]

## Sheet: S6_Table.xlsx
PigR
Peak number	Enrichment*	Position of maximal enrichment	Peak start	Peak end	Associated gene loci**
1	27.17	476950	476679	477280	FTL_0491
2	25.88	1152385	1152061	1152580	FTL_1202
3	25.5	904835	904551	905057	FTL_0933
4	24.46	680878	680597	681179	FTL_0691
5	19.21	470050	469835	470338	FTL_0487
6	18.75	31995	31757	32229	FTL_0030 FTL_0031
7	17.85	406421	405921	406799	FTL_0439
8	16.7	142830	142468	143056	FTL_0136
9	15.96	1171037	1170474	1171346	FTL_1219 FTL_1220
10	14.6	67586	66912	68004	FTL_0070 FTL_0071
11	14.49	1265550	1264220	1265847	FTL_1328
12	12.71	1686705	1683394	1686939	FTL_1751 FTL_R0046 FTL_R0047 FTL_R0048
13	12.12	530998	530735	531237	FTL_0547
14	10.78	1334024	1332579	1334252	FTL_1406
15	10.75	990863	990634	991105
16	10.73	1628458	1628246	1628703	FTL_1698
17	10.56	1613186	1612730	1613572	FTL_1678
18	10.49	501817	501149	502052	FTL_0521 FTL_0522
19	10.49	828171	827942	828801	FTL_0847
20	10.22	1087868	1087685	1088289	FTL_1146
21	10.19	975435	975162	975611	FTL_1014 FTL_1015
22	9.86	124442	124140	129690	FTL_0126 FTL_R0003
23	9.85	1527105	1526869	1527351	FTL_1597 FTL_1598
24	9.84	1589249	1589015	1589465	FTL_1658
25	9.79	1444115	1443900	1444310	FTL_1513
26	9.77	1459909	1459374	1460199	FTL_1528
27	9.64	1119081	1118784	1124333	FTL_1172 FTL_R0028
28	9.44	1347909	1347309	1348186	FTL_R0035 FTL_R0036 FTL_R0037 FTL_R0038 FTL_R0039
29	9.27	1014976	1014807	1015233	FTL_1060 FTL_1061
30	9.07	415472	415223	420855	FTL_0445 FTL_R0016
31	8.69	1682664	1681243	1683079	FTL_1746
32	8.62	178265	177990	179060	FTL_0175 FTL_0176 FTL_0177
33	8.61	1142203	1141993	1142430
34	8.59	1051504	1051267	1051830
35	8.5	824117	823728	824509	FTL_0843
36	8.32	780468	780262	780667
37	8.22	249285	248602	250272	FTL_0264 FTL_0265
38	8.19	1553356	1552977	1553552	FTL_1622
39	8.19	314810	314467	315019	FTL_0330 FTL_0331
40	8	1097504	1097248	1097661	FTL_1157
41	7.95	1431096	1430692	1431471	FTL_1499
42	7.8	1825495	1824319	1826073	FTL_1892
43	7.72	1256037	1254859	1256851	FTL_1317
44	7.66	633233	632949	633471	FTL_0650
45	7.65	102862	102607	103020	FTL_0111
46	7.45	709733	709586	710014	FTL_0717 FTL_0718
47	7.42	1208490	1208268	1208798	FTL_1266
48	7.31	1852209	1852037	1852432
49	7.16	432737	432344	432931	FTL_0456 FTL_0457
50	7.11	389722	389191	390128	FTL_0423
51	7.02	1379565	1379157	1379860	FTL_1452 FTL_1453 FTL_1454
52	6.92	886383	886217	886624	FTL_0913
53	6.91	1467919	1467589	1468112	FTL_1537 FTL_1538
54	6.88	1894144	1893919	1894437	FTL_1967 FTL_R0051 FTL_R0052
55	6.84	1746281	1746005	1746493	FTL_1811 FTL_R0050
56	6.74	1642896	1642500	1643123	FTL_1710 FTL_R0042
57	6.51	1800673	1800456	1801012	FTL_1868 FTL_1869
58	6.41	784776	784593	784991
59	6.31	1135721	1135039	1136130	FTL_1186 FTL_1187
60	6.21	134059	133772	134314	FTL_0131
61	6.15	1478865	1478635	1479137	FTL_1547 FTL_1548
62	6.07	162644	162260	162860	FTL_0157 FTL_0158
63	6.01	643913	643670	644213	FTL_R0024 FTL_R0025 FTL_R0026
64	5.92	414262	413944	414623	FTL_0444 FTL_R0014 FTL_R0015
65	5.84	1166325	1166095	1166476	FTL_1216
66	5.83	1667211	1666733	1667484	FTL_1735
67	5.74	1602322	1602158	1602568	FTL_1668 FTL_1669
68	5.69	1293117	1292885	1293325	FTL_1359 FTL_R0034
69	5.58	36844	36132	37064	FTL_0034 FTL_0035
70	5.56	1601829	1601657	1602087
71	5.55	1141049	1140833	1141250	FTL_1192
72	5.54	137485	137128	137685
73	5.51	56978	56752	57165	FTL_0056 FTL_0057
74	5.48	1648465	1647821	1648804	FTL_1717
75	5.45	223311	222957	223607	FTL_R0009
76	5.43	500797	500329	501032	FTL_0519
77	5.26	513894	513658	514064	FTL_0532 FTL_0533
78	5.12	1073960	1073761	1074127
79	5.11	230890	230665	231625	FTL_0232 FTL_0233
80	5.06	636559	636303	636890	FTL_0652 FTL_R0023 FTL_0653
81	5.06	352177	351994	352668
82	5.02	1872581	1872431	1872775
83	5.01	1184034	1183762	1184256	FTL_1236 FTL_1237
84	4.95	1012279	1012053	1012455	FTL_1057
85	4.95	1356229	1356083	1356492	FTL_1425
86	4.88	404381	404186	404634	FTL_0437 FTL_0438
87	4.88	25408	24911	25627	FTL_0025 FTL_0026 FTL_0027
88	4.86	1721010	1720738	1721383	FTL_1787 FTL_1788 FTL_1789
89	4.77	1298006	1297779	1298366	FTL_1364 FTL_1365
90	4.73	874037	873844	874363	FTL_0895 FTL_0896
91	4.69	555875	555757	556059	FTL_0578
92	4.69	911254	911060	911459	FTL_0940 FTL_0941
93	4.61	1252963	1252780	1253138	FTL_1314
94	4.57	84108	83708	84344	FTL_0089 FTL_0090
95	4.48	1229584	1229420	1229792	FTL_1288 FTL_R0033
96	4.46	1056825	1056637	1056987
97	4.43	1463252	1463015	1463486	FTL_1532 FTL_R0041
98	4.36	935668	935404	935814	FTL_0967 FTL_0968
99	4.32	1138356	1138117	1138529	FTL_1189 FTL_1190
100	4.32	1240543	1240368	1241146	FTL_1303
101	4.31	1340291	1340066	1340431	FTL_1412
102	4.3	153463	153326	153687
103	4.25	1710677	1710142	1711020	FTL_R0049 FTL_1779
104	4.25	1173684	1173474	1173868
105	4.24	1245297	1245121	1245493	FTL_1306
106	4.2	351147	350932	351326	FTL_0379 FTL_0380
107	4.2	918583	918373	918773	FTL_0948 FTL_0949
108	4.14	1844577	1844076	1844831	FTL_1911 FTL_1912
109	4.12	1414406	1414148	1414645	FTL_R0040
110	4.11	1179979	1179613	1180199	FTL_1231 FTL_1232
111	4.08	527102	526500	527227	FTL_R0021
112	4.03	377120	376992	377397
113	4	829625	829390	829779
114	3.99	1832306	1832114	1832484	FTL_1901
115	3.99	345659	345459	345804
116	3.98	1846990	1846790	1847576	FTL_1914
117	3.91	1724728	1724546	1724955	FTL_1791 FTL_1792
118	3.9	865663	865481	865855	FTL_0886 FTL_0887
119	3.89	1709516	1709354	1709736	FTL_1776 FTL_1777
120	3.87	1167544	1167340	1167668	FTL_1217
121	3.8	8175	7963	8385	FTL_0009
122	3.8	1047004	1046623	1047416	FTL_1100 FTL_1102
123	3.78	1034232	1034091	1034442	FTL_1083
124	3.78	1406215	1406052	1406524	FTL_1479 FTL_1480
125	3.78	158536	158290	158864	FTL_R0008 FTL_0152 FTL_0153
126	3.76	1668886	1668099	1669088	FTL_1737 FTL_1738 FTL_1739
127	3.75	673429	673277	673591
128	3.73	1842385	1842153	1842626	FTL_1908
129	3.73	293565	292970	294247	FTL_0306 FTL_R0011 FTL_R0012
130	3.69	1331842	1331725	1332073	FTL_1402
131	3.69	1734972	1734284	1735584	FTL_1801 FTL_1803
132	3.68	1512268	1512081	1512476
133	3.67	1529536	1529132	1529710	FTL_1599
134	3.65	848233	848042	848443
135	3.58	1002876	1002578	1003187	FTL_1046 FTL_1047 FTL_1048
136	3.56	827305	827123	827446	FTL_0846
137	3.56	1806881	1806635	1807027	FTL_1874
138	3.55	1440749	1440511	1440934	FTL_1509
139	3.54	707593	707424	707780
140	3.54	1249986	1249862	1250125	FTL_1311 FTL_1312
141	3.51	1081328	1080675	1081496	FTL_1137 FTL_1138
142	3.49	714507	714291	714692	FTL_0724 FTL_0725
143	3.48	221610	221400	221876	FTL_0220 FTL_0221
144	3.46	344324	344045	344434	FTL_0372
145	3.43	602580	602388	602821	FTL_0610 FTL_0611 FTL_0612
146	3.4	578202	578084	578476	FTL_0592
147	3.39	846658	846522	846883	FTL_0866
148	3.36	1198983	1198789	1199143	FTL_1255
149	3.35	606416	605824	607240
150	3.34	225146	224835	225333	FTL_0223 FTL_0224
151	3.33	1164480	1164250	1164667	FTL_1213
152	3.3	1636046	1635873	1636297	FTL_1704 FTL_1705
153	3.3	797926	797746	798126
154	3.26	1169023	1168838	1169223	FTL_1218
155	3.26	786293	786076	786605	FTL_0801
156	3.23	628117	627864	628699	FTL_0644 FTL_0645
157	3.22	642455	642295	642606
158	3.22	1654246	1653887	1654714	FTL_1722 FTL_1723
159	3.21	945174	945083	945300
160	3.2	1486762	1486618	1486995	FTL_1555
161	3.17	634517	634330	634693	FTL_0651
162	3.15	207235	207092	207445	FTL_0207
163	3.14	844025	843867	844251	FTL_0863 FTL_0864
164	3.14	919700	919415	920238	FTL_0950 FTL_0951
165	3.09	854263	854089	854432	FTL_0877
166	3.09	450227	449975	450473	FTL_R0053
167	3.09	1476388	1476176	1476550	FTL_1546
168	3.02	444276	444134	444523	FTL_0469 FTL_0470
169	3	964211	963956	964453	FTL_0995 FTL_0996
170	2.99	1064822	1064671	1065020	FTL_1118 FTL_1119
171	2.98	268029	267822	268237	FTL_0282 FTL_0283
172	2.97	894503	894342	894703
173	2.9	1797830	1797639	1798209	FTL_1866 FTL_1867
174	2.9	1630183	1629988	1630384	FTL_1699
175	2.89	1078497	1078334	1078691	FTL_1134 FTL_1135
176	2.89	91918	91766	92216	FTL_0094 FTL_0095
177	2.87	929021	928784	929122	FTL_0960
178	2.83	759761	759637	759953	FTL_0768
179	2.8	662594	662329	662762	FTL_0675 FTL_0676
180	2.8	24449	24147	24718	FTL_0024
181	2.76	19464	19220	19649	FTL_0020
182	2.76	327076	326705	327232
183	2.76	192450	192268	192604	FTL_0190 FTL_0191
184	2.73	1535372	1535147	1535543	FTL_1606 FTL_1607 FTL_1608
185	2.72	1655146	1654983	1655306
186	2.71	996180	995941	996408	FTL_R0027 FTL_1039
187	2.69	1533203	1532942	1533332
188	2.69	1881670	1881454	1881893	FTL_1954
189	2.68	1007421	1007167	1007627	FTL_1051
190	2.67	311800	311530	311978	FTL_0325 FTL_0326 FTL_0327
191	2.66	327834	327584	328121	FTL_R0013 FTL_0348
192	2.66	1451790	1451620	1451886	FTL_1521 FTL_1522
193	2.65	781657	781460	781850	FTL_0795 FTL_0796
194	2.65	1443125	1443003	1443252	FTL_1511 FTL_1512
195	2.64	181602	181396	181790	FTL_0180
196	2.64	449484	449311	449779	FTL_0473
197	2.63	278285	278051	278501	FTL_0292
198	2.59	98345	98052	98602	FTL_0101 FTL_0102
199	2.59	608347	608262	608430	FTL_0617 FTL_0618 FTL_0619
200	2.58	1809321	1809181	1809516	FTL_1876
201	2.58	336928	336772	337134
202	2.57	1085540	1084994	1085771	FTL_1142 FTL_1143
203	2.55	455126	454905	455263	FTL_0477
204	2.54	927232	927012	927355
205	2.54	23142	22692	23367	FTL_R0001
206	2.51	1097043	1096871	1097204	FTL_1154 FTL_1156 FTL_1157
207	2.49	1856857	1856670	1857047	FTL_1923
208	2.48	102411	102230	102561	FTL_0108 FTL_0110 FTL_0111
209	2.48	252981	252865	253254
210	2.47	534382	534063	534488	FTL_0552
211	2.47	1603481	1603281	1603730	FTL_1670
212	2.47	774764	774618	774941	FTL_0789
213	2.45	1337904	1337783	1338083
214	2.44	153046	152838	153224	FTL_0147
215	2.42	405603	405408	405809
216	2.42	1558068	1557942	1558224	FTL_1629
217	2.41	754189	754032	754338	FTL_0765
218	2.41	1394618	1394572	1394670	FTL_1468 FTL_1469 FTL_1470
219	2.41	1411124	1410966	1411277	FTL_1485
220	2.41	136906	136648	136992	FTL_0132
221	2.37	281554	281306	281687	FTL_0294 FTL_0295
222	2.36	289360	289222	289495
223	2.35	190383	190236	190598	FTL_0189
224	2.35	280816	280635	280964
225	2.33	646538	646366	646678	FTL_0664 FTL_0665
226	2.33	1086140	1085892	1086277	FTL_1144 FTL_1145
227	2.31	1470588	1470474	1470767
228	2.3	1722643	1722398	1722771	FTL_1790
229	2.3	876901	876714	877089	FTL_0898 FTL_0899
230	2.29	435729	435536	435902	FTL_0462
231	2.29	1323596	1323044	1323898	FTL_1392 FTL_1393
232	2.27	839587	839428	839848	FTL_0858 FTL_0859
233	2.26	1501714	1501517	1501842	FTL_1574
234	2.23	1017216	1017064	1017389
235	2.23	353894	353419	354138	FTL_0382 FTL_0383
236	2.22	1076199	1075851	1076283	FTL_1132
237	2.22	169534	169362	169705	FTL_0166
238	2.21	893801	893674	893995	FTL_0918
239	2.21	1390699	1390642	1390757	FTL_1464 FTL_1465 FTL_1466
240	2.2	1156602	1156461	1156801	FTL_1206 FTL_1207
241	2.2	1349931	1349795	1350167	FTL_1419 FTL_1420
242	2.2	92853	92659	92977	FTL_0097
243	2.17	388775	388562	388965	FTL_0421
244	2.17	1671599	1671382	1671798	FTL_1740
245	2.15	721664	721481	721829	FTL_0731 FTL_0732
246	2.14	373449	373308	373743	FTL_0405
247	2.13	1338721	1338607	1338968	FTL_1409 FTL_1410
248	2.11	1250301	1250223	1250434	FTL_1311 FTL_1312
249	2.11	1442010	1441878	1442225	FTL_1510
250	2.11	1212849	1212639	1213284	FTL_1271 FTL_1272
251	2.1	1211174	1210976	1211324
252	2.09	1210465	1210267	1210596	FTL_1268 FTL_1269 FTL_1270
253	2.08	1335743	1335631	1335823	FTL_1407
254	2.07	1661088	1660935	1661355	FTL_1729 FTL_1730
255	2.07	356881	356694	356948	FTL_0387 FTL_0388
256	2.05	788828	788606	789056	FTL_0803 FTL_0804 FTL_0805
257	2.04	1404714	1404519	1404884	FTL_1478
258	2.04	838641	838365	838767	FTL_0857
259	2.03	240604	237934	242569	FTL_0250
260	2	390979	390799	391254	FTL_0425
261	1.98	769582	769478	769836	FTL_0783
262	1.98	63333	63215	63535
263	1.98	1641890	1641536	1642255	FTL_1709
264	1.97	1028665	1028481	1028805	FTL_1075 FTL_1076
265	1.97	1174988	1174862	1175240	FTL_1225
266	1.96	701724	701570	701854	FTL_0710 FTL_0711
267	1.96	1458117	1457976	1458288	FTL_1527
268	1.95	879970	879775	880093	FTL_0901 FTL_0902 FTL_0903
269	1.95	1600947	1600775	1601102	FTL_1667
270	1.95	1015605	1015534	1015829	FTL_1062
271	1.94	11502	11264	11622	FTL_0014
272	1.94	1781159	1780717	1781436
273	1.93	71645	71430	71886	FTL_0073
274	1.93	600668	600606	600763
275	1.93	1244847	1244710	1244982
276	1.92	1384388	1384126	1384502	FTL_1458 FTL_1459
277	1.92	687623	687528	687904	FTL_0699 FTL_0700
278	1.91	1312941	1312895	1312996	FTL_1379
279	1.9	1200441	1200316	1200616	FTL_1257
280	1.9	1400380	1400268	1400501	FTL_1474
281	1.9	1522391	1522228	1522525	FTL_1594
282	1.89	1436642	1436530	1436777	FTL_1504
283	1.89	335050	334836	335197	FTL_0358
284	1.87	729733	729621	729963	FTL_0739 FTL_0740
285	1.86	1580674	1580635	1580721	FTL_1649
286	1.86	608092	607350	608207	FTL_0617 FTL_0618
287	1.86	1569374	1569255	1569584	FTL_1637 FTL_1638
288	1.86	897647	897450	897788	FTL_0923 FTL_0924 FTL_0925
289	1.85	516663	516416	516781
290	1.85	1421951	1421807	1422154
291	1.85	1144919	1144740	1145017	FTL_1197
292	1.84	676554	676446	676810	FTL_0688 FTL_0689
293	1.84	363565	363334	363681	FTL_0394
294	1.83	1412260	1412067	1412425
295	1.82	845573	845462	845719
296	1.82	1207286	1207160	1207809	FTL_1263 FTL_1264 FTL_1265
297	1.82	216689	216510	216784	FTL_0217
298	1.81	1189588	1189462	1189683	FTL_1242 FTL_1243 FTL_1244
299	1.81	504645	504488	504881
300	1.8	423789	423635	423951	FTL_0448
301	1.8	1716445	1716273	1716511
302	1.8	1886947	1886210	1887849
303	1.8	922250	922090	922515	FTL_0953
304	1.79	1077836	1077782	1078025
305	1.79	628938	628791	629097
306	1.79	1764647	1764403	1764834	FTL_1829 FTL_1830 FTL_1831
307	1.78	1041564	1041405	1041654	FTL_1093
308	1.78	244774	244216	246869	FTL_0258 FTL_0259
309	1.78	1180873	1180735	1180982
310	1.77	1378476	1378384	1378576	FTL_1451
311	1.77	333874	333672	333968	FTL_0356 FTL_0357
312	1.77	958297	958108	958577	FTL_0987 FTL_0988
313	1.76	521485	521291	521715	FTL_0538
314	1.76	641807	641663	642033	FTL_0659 FTL_0660 FTL_0661
315	1.75	1625529	1625358	1625676
316	1.75	1023472	1023294	1023623	FTL_1071
317	1.75	255639	255559	255683
318	1.75	567177	567089	567356	FTL_0585
319	1.75	1810411	1810318	1810662
320	1.74	805282	805133	805475	FTL_0821 FTL_0822 FTL_0823
321	1.74	234332	234123	234743	FTL_0236
322	1.74	1126315	1126175	1126462	FTL_1174
323	1.74	1868230	1867989	1868360	FTL_1938
324	1.73	1488313	1487756	1488527
325	1.72	1484653	1484588	1484727	FTL_1552 FTL_1553
326	1.72	713856	713660	713906	FTL_0722 FTL_0723
327	1.72	570042	569940	570212
328	1.71	856622	856485	856699
329	1.71	999589	999485	999728	FTL_1042
330	1.7	261259	261037	261519	FTL_0274
331	1.7	49156	49043	49279
332	1.69	1506822	1506577	1506933	FTL_1579 FTL_1580
333	1.69	217662	217571	217744
334	1.69	1546204	1546062	1546306	FTL_1616 FTL_1617
335	1.69	1219399	1219330	1219490	FTL_1278 FTL_1279
336	1.68	1766603	1766514	1766754
337	1.68	755240	755068	755345	FTL_0766
338	1.67	1826372	1826280	1826539
339	1.67	1689958	1689880	1690018
340	1.67	1248300	1248096	1248453	FTL_1309 FTL_1310
341	1.66	99674	99346	99873	FTL_0105 FTL_0106
342	1.66	1465096	1464903	1465212	FTL_1535
343	1.66	1892360	1890408	1893174	FTL_1965
344	1.66	1326524	1326426	1326754	FTL_1395 FTL_1396
345	1.66	1604170	1604048	1604322
346	1.66	256415	256237	256603	FTL_0269 FTL_0270
347	1.65	1189767	1189709	1189829	FTL_1243 FTL_1244
348	1.65	1417666	1417594	1417790	FTL_1489 FTL_1490
349	1.65	1472925	1472809	1473207	FTL_1542 FTL_1543
350	1.65	1631682	1631579	1631898	FTL_1700
351	1.64	1149041	1148973	1149115	FTL_1199 FTL_1200
352	1.64	1639414	1639273	1639589
353	1.64	479745	479567	479844
354	1.64	1727276	1727149	1727504
355	1.63	1201233	1201045	1201328	FTL_1258
356	1.63	59092	58985	59351	FTL_0058 FTL_0059
357	1.63	440366	440256	440419	FTL_0465 FTL_0466
358	1.63	861943	861867	862081	FTL_0882
359	1.63	47982	47881	48122	FTL_0044 FTL_0045
360	1.63	752180	752028	752278	FTL_0761 FTL_0762 FTL_0763
361	1.62	362096	361881	362550
362	1.62	626777	626630	626856	FTL_0642 FTL_0643
363	1.62	1611566	1611387	1611731	FTL_1676 FTL_1677
364	1.61	1401137	1400976	1401204	FTL_1475
365	1.6	1695695	1695564	1695903	FTL_1760 FTL_1761 FTL_1762
366	1.59	1172567	1172485	1172858	FTL_1221
367	1.59	584749	584645	585033	FTL_0598
368	1.59	1780524	1780319	1780696	FTL_1847 FTL_1848
369	1.59	1861784	1861668	1861887	FTL_1929 FTL_1930
370	1.59	663163	663074	663220
371	1.59	684513	684427	684657
372	1.59	1291625	1291562	1291790	FTL_1357
373	1.59	1510116	1509983	1510364	FTL_1582 FTL_1583
374	1.59	1596865	1596764	1596969	FTL_1665
375	1.58	142179	141935	142278
376	1.57	1277191	1277101	1277297	FTL_1340 FTL_1341 FTL_1342
377	1.57	818938	818873	819049	FTL_0835 FTL_0836
378	1.57	1541010	1540856	1541152
379	1.56	1706164	1706073	1706318	FTL_1772
380	1.56	1866779	1866656	1866999	FTL_1936
381	1.56	1605294	1605175	1605508	FTL_1672
382	1.56	1074582	1074526	1074653	FTL_1130
383	1.56	1867712	1867625	1867831	FTL_1937
384	1.56	1521145	1520941	1521276	FTL_1592
385	1.55	1542498	1542408	1542637	FTL_1613
386	1.55	1657340	1657288	1657545	FTL_1726
387	1.55	502298	502196	502365	FTL_0523 FTL_0524
388	1.54	433280	433084	433338	FTL_0458 FTL_0459
389	1.52	319263	319065	319346	FTL_0337
390	1.52	452719	452667	452803	FTL_0476
391	1.51	889727	889641	889815
