# Supplementary material for: Ubiquitous Promoter-Localization of Essential Virulence Regulators in Francisella tularensis
Source: PLoS Pathog. 2015 Apr 1;11(4):e1004793. doi: 10.1371/journal.ppat.1004793 (PMC4382096; doi:10.1371/journal.ppat.1004793)
Supplement: S7 Table — This table presents an analysis of the effects of pigR on the expression of 100 genes in LVS using Nanostring. The limited gene set used in this analysis includes a representative sample of 19 genes shown previously to be positively regulated by MglA/SspA and PigR [15–17], but also includes many other genes that served as negative controls. Of the 19 genes in this set that were found previously to be positively regulated by MglA, SspA, and PigR, 16 were found here to be regulated by PigR. The reported fold change is highlighted if larger than 2-fold and the p-value is < 0.05. *indicates statistically significant changes in gene expression (p <0.05) as determined by a two-tailed homoscedastic t-test. (XLSX) [file ppat.1004793.s009.xlsx]

## Sheet: Sheet1
FTL Locus Number	FTT Locus Number	Fold change of transcripts in LVS ∆pigR vs LVS	* indicates p-value <0.05
FTL_0009	FTT1747	1.12159
FTL_0015	FTT1753	-1.24698	*
FTL_0026	FTT1666	-19.1351	*
FTL_0056	FTT1690	-1.38283	*
FTL_0068	FTT1681	-1.09603
FTL_0070	FTT1679	-1.14045
FTL_0111	FTT1359	-23.8848	*
FTL_0113	FTT1357	-10.649	*
FTL_0116	FTT1354	-7.90318	*
FTL_0125	FTT1345	-8.4549	*
FTL_0126	FTT1344	-14.7295	*
FTL_0131	FTT0251	-2.02876	*
FTL_0133	FTT0249	-1.28264	*
FTL_0137	FTT0256	-1.08307
FTL_0149	FTT0269	-1.1513	*
FTL_0178	FTT0233	-1.23533	*
FTL_0180	FTT0231	-1.04183
FTL_0281	FTT1512	-2.16772
FTL_0283	FTT1510	-1.35289	*
FTL_0317	FTT0825	1.11983	*
FTL_0357	FTT0858	-1.06105
FTL_0372	FTT0871	-1.14311	*
FTL_0388	FTT0885	-1.9933	*
FTL_0421	FTT0901	1.16428	*
FTL_0449	FTT0383	-7310.08	*
FTL_0450	FTT0384	-1.01658
FTL_0465	FTT0399	-1.34246	*
FTL_0477	FTT0407	-1.17831	*
FTL_0489	FTT0419	1.13828	*
FTL_0491	FTT0421	-4.34048	*
FTL_0500	FTT0431	-2.04593	*
FTL_0507	FTT0437	-1.07006
FTL_0522	FTT1603	-1.04046
FTL_0528	FTT1579	1.09069
FTL_0536	FTT1572	1.00572
FTL_0552	FTT1557	-1.12534	*
FTL_0585	FTT1529	-1.30848	*
FTL_0617	FTT1441	-1.26915
FTL_0620	FTT1439	-1.19508	*
FTL_0646	FTT1415	-3.71698	*
FTL_0660	FTT1403	1.15901	*
FTL_0674	FTT1389	-1.39192
FTL_0699	FTT1245	-1.01803
FTL_0702	FTT1242	-1.08479
FTL_0796	FTT1160	1.06341	*
FTL_0829	FTT1132	-1.08302
FTL_0847	FTT1116	-1.26598	*
FTL_0852	FTT0588	1.07873
FTL_0879	FTT0611	-4.48632	*
FTL_0892	FTT0624	-1.28231	*
FTL_0939	FTT0665	1.08418
FTL_1009	FTT0552	-1.07731
FTL_1012	FTT0554	-1.28935	*
FTL_1015	FTT0556	-1.1811	*
FTL_1024	FTT1062	-1.11643	*
FTL_1050	FTT1035	-1.06377
FTL_1103	FTT1098	-1.24653
FTL_1173	FTT1288	-1.07541
FTL_1185	FTT1275	-1.05793
FTL_1190	FTT1270	-2.81298
FTL_1218	FTT0981	-5.92499	*
FTL_1219	FTT0980	-4.85587	*
FTL_1230	FTT0970	-1.21281
FTL_1265	FTT0942	-1.4818
FTL_1266	FTT0941	-1.50833	*
FTL_1273	FTT0936	-1.2083	*
FTL_1282	FTT0928	1.02224
FTL_1328	FTT0583	1.04554
FTL_1351	FTT0763	-1.51784	*
FTL_1364	FTT0748	1.15512	*
FTL_1365	FTT0747	1.02625
FTL_1372	FTT0742	-1.91846	*
FTL_1393	FTT1472	-1.08312	*
FTL_1412	FTT0809	-1.37903	*
FTL_1421	FTT0800	1.02252
FTL_1449	FTT0776	1.00246
FTL_1468	FTT1310	1.00006
FTL_1504	FTT0721	1.00421
FTL_1521	FTT0715	1.56109	*
FTL_1547	FTT0510	-1.0541
FTL_1550	FTT0507	1.10271	*
FTL_1574	FTT0488	-1.44576	*
FTL_1600	FTT0464	-1.33104
FTL_1611	FTT0454	1.01737
FTL_1666	FTT0111	-1.3124	*
FTL_1670	FTT0107	-1.22122	*
FTL_1678	FTT0101	-2.9596	*
FTL_1702	FTT1632	-1.14579	*
FTL_1705	FTT1635	-1.48231	*
FTL_1715	FTT1695	-2.72221
FTL_1727	FTT0162	-1.61884	*
FTL_1731	FTT0157	-1.04084
FTL_1746	FTT0142	-1.14228	*
FTL_1756	FTT0132	-1.64833	*
FTL_1772	FTT0087	1.07298
FTL_1790	FTT0070	-2.5925	*
FTL_1831	FTT0030	-1.23591	*
FTL_1874	FTT1731	1.04093
FTL_1915	FTT0180	-1.05395
FTL_1948	FTT1783	-1.31188	*
