# Supplementary material for: Ubiquitous Promoter-Localization of Essential Virulence Regulators in Francisella tularensis
Source: PLoS Pathog. 2015 Apr 1;11(4):e1004793. doi: 10.1371/journal.ppat.1004793 (PMC4382096; doi:10.1371/journal.ppat.1004793)
Supplement: S8 Table — *Transcription start site is indicated in uppercase. **Identified PRE motifs are in bold. ***Predicated extended -10 elements are in bold. (XLSX) [file ppat.1004793.s010.xlsx]

## Sheet: HighConfidenceTSS
Gene name	Corresponding FTT locus number	Genetic position of TSS	Position relative to ORF	Strand	Sequence surrounding transcription start site*	Upstream of -35 element**	Predicted -35 element	Spacer between -10 and -35 elements***	Predicted -10 element	Spacer between TSS and -10 element	Transcription start site (TSS)	Downstream of TSS
*FTL_0026=-=3-hydroxyisobutyrate_dehydrogenase	FTT1666	25422	-58	+	aaaatagtatttgcagtaaaaaagtgttaatcagttttgtgaggtactaaaattaaatatAaaggcaagag	aaaatagtatttgcagtaaaaaag	tgttaa	tcagttttgtgaggtac	taaaat	taaatat	A	aaggcaagag
*FTL_0033=-=dihydroorotase	FTT1660	34277	-20	+	tcagataaatattattttttaaatgtggcgatttatactatggttcattataatttgggtAgattgtaaag	tcagataaatattattttttaaatg	tggcga	tttatactatggttcat	tataat	ttgggt	A	gattgtaaag
*FTL_0070=rpsT=30S_ribosomal_protein_S20	FTT1679	67612	-92	-	ttagttaataatgttacaaattatgttgacaaaaatgtacaatatatgcaaaatactttaGctattgaatt	ttagttaataatgttacaaattatg	ttgaca	aaaatgtacaatatatg	caaaat	acttta	G	ctattgaatt
*FTL_0105=-=hypothetical_protein	FTT1778	99545	-35	-	cagcgcgttataacaaataagtaattgactaaattaaaaagcaagtataatatcgattgtGtttattacat	cagcgcgttataacaaataagtaa	ttgact	aaattaaaaagcaag	tataat	atcgattgt	G	tttattacat
*FTL_0133=-=ferrous_iron_transport_protein	FTT0249	139940	-44	-	ttgataataattatcattattacatctaccaattaataatcattttgatataatatccctActttctttag	ttgataataattatcattattacat	ctacca	attaataatcattttga	tataat	atccct	A	ctttctttag
*FTL_0136=-=hypothetical_protein	FTT0255	142752	-309	-	aaattatttattgatatcatgtattgacctcaaagtcttaactgtatgctagtctatgaaAaattttgaaa	aaattatttattgatatcatgta	ttgacc	tcaaagtcttaactgta	tgctag	tctatgaa	A	aattttgaaa
*FTL_0136=-=hypothetical_protein	FTT0255	142773	-330	-	tataacactagcttgtagagaaaattatttattgatatcatgtattgacctcaaagtcttAactgtatgct	tataacactagcttgtagagaaaa	ttattt	attgatatcatgtatTGa	cctcaa	agtctt	A	actgtatgct
*FTL_0144=-=hypothetical_protein	FTT0264	149730	-29	-	aagttatttatatttatttttgtattactaatttgataatatttttgttaaaatttagctAttgaatagtt	aagttatttatatttatttttgta	ttacta	atttgataatattttTGt	taaaat	ttagct	A	ttgaatagtt
*FTL_0173=-=shikimate_5-dehydrogenase	FTT0238	177623	-26	-	tttattttttcttttgtattcaagtcaagctaatcattgttagtatgttataatcttaagAtaaactcttt	tttattttttcttttgtattcaagtc	aagcta	atcattgttagtaTGt	tataat	cttaag	A	taaactcttt
*FTL_0175=rpmH=50S_ribosomal_protein_L34	FTT0236	178221	-53	+	atgcacaaacataagtaaatagtatttgactaatttaggttttttctatagaataccgaaActatttctgt	atgcacaaacataagtaaatagtat	ttgact	aatttaggttttttcta	tagaat	accgaa	A	ctatttctgt
*FTL_0191=-=cytochrome_O_ubiquinol_oxidase_subunit_II	FTT0281	192391	-74	+	atatagattaatatgttaaattacagtgattttgttttttagacatgttatatataatatActagcttggt	atatagattaatatgttaaattaca	gtgatt	ttgttttttagacaTGt	tatata	taatat	A	ctagcttggt
*FTL_0191=-=cytochrome_O_ubiquinol_oxidase_subunit_II	FTT0281	192395	-70	+	agattaatatgttaaattacagtgattttgttttttagacatgttatatataatatactaGcttggtgaaa	agattaatatgttaaattacagtgatt	ttgttt	tttagacatgttata	tataat	atacta	G	cttggtgaaa
*FTL_0232=rpsL=30S_ribosomal_protein_S12	FTT0321	230866	-89	+	gcttctgataactaattagtttttctttgcttttctttgcttttttgatattattattgtCtaatgctatt	gcttctgataactaattagtttttct	ttgctt	ttctttgctttttTGa	tattat	tattgt	C	taatgctatt
*FTL_0317=-=hypothetical_protein	FTT0825	304082	-49	-	ttataaatcattaatctttttatatttacaaccaagttattatttagcataattaaaattGgtagagtttt	ttataaatcattaatctttttatat	ttacaa	ccaagttattatttag	cataat	taaaatt	G	gtagagtttt
*FTL_0335=-=lipoprotein	FTT0841	318127	-92	+	ttgcttatatatcaaccaacactagaggttatagctcattagatatggtatcattagatgGtgataatcat	ttgcttatatatcaaccaacactag	aggtta	tagctcattagataTGg	tatcat	tagatg	G	tgataatcat
*FTL_0357=rph=ribonuclease_PH	FTT0858	333832	-34	+	cagaaataccctaaagttaaggtttcttattttaatttcgatttgtataattatacacttAtaaggctatg	cagaaataccctaaagttaagg	tttctt	attttaatttcgatttg	tataat	tatacactt	A	taaggctatg
*FTL_0361=-=LemA-like_protein	FTT0863	337745	-31	-	atataaatggttgtgatataaggcttgaaaattttagtatttaacgtcatctttatacacAgacggttaaa	atataaatggttgtgatataaggc	ttgaaa	attttagtatttaacgt	catctt	tatacac	A	gacggttaaa
*FTL_0375=-=hypothetical_protein	FTT0874	348080	-41	-	tcacataataagcacttatcaatatttatacttatattagtttcgagtatcatataccttAgctatagaat	tcacataataagcacttatcaata	tttata	cttatattagtttcgag	tatcat	atacctt	A	gctatagaat
*FTL_0380=-=superoxide_dismuate_Cu-Zn_precusor	FTT0879	351153	-29	+	atagctgtttaatcgtattttaatatagataatatttttaaatatttgtatgattacaaaGgatatgacct	atagctgtttaatcgtattttaata	tagata	atatttttaaatatttg	tatgat	tacaaa	G	gatatgacct
*FTL_0382=-=amino_acid_permease	FTT0880	353927	-24	-	caagtaggcaaaaagtgcattttttgttgacaaagctaaaaccaagtctataattcgcttAccctagctgc	caagtaggcaaaaagtgcattttttg	ttgaca	aagctaaaaccaagtc	tataat	tcgctt	A	ccctagctgc
*FTL_0387=-=aspartate_aminotransferase	FTT0884	356886	-42	-	aataaaatatcaataaattaaatattctttccataataaaaatatattataatcgcttgtAgtctatttga	aataaaatatcaataaattaaata	ttcttt	ccataataaaaatatat	tataat	cgcttgt	A	gtctatttga
*FTL_0394=-=bifunctional_5,10-methylene-tetrahydrofolate_dehydrogenase/_5,10-methylene-tetrahydrofolate_cyclohydrolase	FTT0892	363522	-34	+	tataaaaataccctcaaaaaaaatcccaaagatagtctaaaatttgttatcatattaactAtatttttcag	tataaaaataccctcaaaaaaaatcc	caaaga	tagtctaaaattTGt	tatcat	attaact	A	tatttttcag
*FTL_0403=-=hypothetical_protein	-	372286	-22	+	aaaagataattttaacattttagtttgcaaagcaatatttcatatatgtataattagcacAcgacaacaac	aaaagataattttaacattttagt	ttgcaa	agcaatatttcatatatg	tataat	tagcac	A	cgacaacaac
*FTL_0439=-=hypothetical_protein	FTT0918	405502	-950	+	tagttatttttggtgctggtagtgctggttgcggtatcgctagacagcttgctgatgtgaTcgctgatcga	tagttatttttggtgctggtagtg	ctggtt	gcggtatcgctagacagc	ttgctg	atgtga	T	cgctgatcga
*FTL_0439=-=hypothetical_protein	FTT0918	406407	-45	+	tcttttcttaaagtatgaaatttattgaaactaagcgcgactttgtgataaactcaacaaGattttctttg	tcttttcttaaagtatgaaattta	ttgaaa	ctaagcgcgactttgTGa	taaact	caacaa	G	attttctttg
*FTL_0448=-=hypothetical_protein	FTT1341	423852	-31	-	tttaatcattttatttattttgaacttcatattcagtgacacaatctctataattcaataAttactaaata	tttaatcattttatttattttgaac	ttcata	ttcagtgacacaatctc	tataat	tcaata	A	ttactaaata
*FTL_0453=-=UDP-N-acetylglucosamine_pyrophosphorylase/glucosamine-1-phosphate_N-acetyltransferase	FTT0387	428261	-68	+	ggatgtcaaatggatatctttgggctcaaatattaaaaatatctgtgatagaatgttagaAgatcattatc	ggatgtcaaatggatatctttggg	ctcaaa	tattaaaaatatctgTGa	tagaat	gttaga	A	gatcattatc
*FTL_0462=-=DNA_topoisomerase_IV_subunit_A	FTT0396	435746	-26	+	tgatacgtactagcgcttatgatcctagcatactaaaagctgttaatatataatttatagAttagtttatt	tgatacgtactagcgcttatgatc	ctagca	tactaaaagctgttaata	tataat	ttatag	A	ttagtttatt
*FTL_0469=-=hypothetical_protein	-	444596	-531	-	actatagaacttaccacaaatactgttattgtaagcatagttgtggtaataattgaaagtAagtgattgac	actatagaacttaccacaaatact	gttatt	gtaagcatagttgtggt	aataat	tgaaagt	A	agtgattgac
*FTL_0519=-=septum_site-determining_protein_MinD	FTT1606	500816	-234	-	aatgttaataatggtgctgaaattattgctgatggcagcattattgtgtatggtagaattGgtggtagagt	aatgttaataatggtgctgaaatta	ttgctg	atggcagcattattgtg	tatggt	agaatt	G	gtggtagagt
*FTL_0523=-=hypothetical_protein	FTT1602	502266	-27	-	ttagtgtttaaatagataattgaattgccaaaccaaacatttattgctaaattctaaactAtaaatacctg	ttagtgtttaaatagataattgaa	ttgcca	aaccaaacatttatTGc	taaatt	ctaaact	A	taaatacctg
*FTL_0552=-=two-component_response_regulator	FTT1557	534277	-39	+	tatctaggatgaccctaaataaatatttattttatacaccttattgtatataattggattAatgatacaga	tatctaggatgaccctaaataaata	tttatt	ttatacaccttattgta	tataat	tggatt	A	atgatacaga
*FTL_0556=-=ribonuclease_R	FTT1553	537252	-205	+	tttaggctagaacaactaaaagatttaagttttgagcaaaaaattgctagtataactaatAtagagagtgt	tttaggctagaacaactaaaaga	tttaag	ttttgagcaaaaaatTGc	tagtat	aactaat	A	tagagagtgt
*FTL_0587=-=arsenate_reductase	FTT1527	569081	-23	+	aataaacttaattggattatttttatgacttctacaccaatgtaatttataattgtagctAttctaagaat	aataaacttaattggattattttt	atgact	tctacaccaatgtaatt	tataat	tgtagct	A	ttctaagaat
*FTL_0588=-=isocitrate_dehydrogenase	FTT1526	569472	-28	+	gtctgatgagaaaatacaacagatattaaatacctactagttttatgttattatttgaacAgtgaaattct	gtctgatgagaaaatacaacagatat	taaata	cctactagttttaTGt	tattat	ttgaac	A	gtgaaattct
*FTL_0596=-=UDP-glucose/GDP-mannose_dehydrogenase	FTT1460	582383	-96	+	ttctttacgtaactcattagagcagtttataaatatgtcgtatactgataaaatagctatGagctataaag	ttctttacgtaactcattagagcag	tttata	aatatgtcgtatacTGa	taaaat	agctat	G	agctataaag
*FTL_0616=-=DNA-directed_RNA_polymerase_subunit_alpha	FTT1442	606031	-43	+	aatcaagaagttgtaaaattaagttattaaatttttgtatttgtatgttataatctttggAattaaattat	aatcaagaagttgtaaaattaagtta	ttaaat	ttttgtatttgtaTGt	tataat	ctttgg	A	attaaattat
*FTL_0645=-=lipoprotein	FTT1416	628073	-28	+	gctattacaaagctatcttgtatattgacaaataaataatgccataatataatagcacttAactaaactat	gctattacaaagctatcttgtata	ttgaca	aataaataatgccataa	tataat	agcactt	A	actaaactat
*FTL_0655=-=hypothetical_protein	FTT1407	637935	-43	+	ctaaaatttgttaatcaacaaggctttaaaaataccttaaaacttgagaaactagataatAgttatatctg	ctaaaatttgttaatcaacaaggct	ttaaaa	ataccttaaaactTGa	gaaact	agataat	A	gttatatctg
*FTL_0691=-=proton-dependent_oligopeptide_transport_POT_family_protein	FTT1253	680832	-14	-	ataattattgcaaaagtttgtactcgatgttttaatgggttttttagtataattaatattAggagaaaatg	ataattattgcaaaagtttgtac	tcgatg	ttttaatgggttttttag	tataat	taatatt	A	ggagaaaatg
*FTL_0693=-=hypothetical_protein	FTT1251	681094	-759	+	ttcaattcccttggtaaaacttactgtttaagaaagtttataattgataatatatttattGgagcagtttc	ttcaattcccttggtaaaacttactg	tttaag	aaagtttataatTGa	taatat	atttatt	G	gagcagtttc
*FTL_0724=-=5-formyltetrahydrofolate_cyclo-ligase	FTT1220	714420	-159	-	gtttagttgtctgggttattggtgatttagttacaatcttgtaccgatactacttagaaaAgggagccttg	gtttagttgtctgggttattggtga	tttagt	tacaatcttgtaccgat	actact	tagaaa	A	gggagccttg
*FTL_0731=-=YhhQ_family_protein	FTT1213	721656	-56	-	tctagtctccttataaaaaatttatttgttattgataaactattttgttatattatagcaGatttttaatc	tctagtctccttataaaaaatttat	ttgtta	ttgataaactatttTGt	tatatt	atagca	G	atttttaatc
*FTL_0755=-=hypothetical_protein	FTT1190	747989	-179	+	agagtcatataatcattcgctaagtattgctaaaaatgttataaaatattacaatcaagcAagtgaatatt	agagtcatataatcattcgctaagta	ttgcta	aaaatgttataaaatat	tacaat	caagc	A	agtgaatatt
*FTL_0796=-=hypothetical_protein	FTT1160	781642	-59	+	taaccttaacgttttaaaactacagtttacttaatgtggatttaattataaaataaacaaGcttatatatc	taaccttaacgttttaaaactacag	tttact	taatgtggatttaatta	taaaat	aaacaa	G	cttatatatc
*FTL_0822=-=hypothetical_protein	FTT1137	805353	-35	+	atctcgttaccaaagttaaatttttttcatataagtctataaacaagttataatgagattAgaattattat	atctcgttaccaaagttaaattttt	ttcata	taagtctataaacaagt	tataat	gagatt	A	gaattattat
*FTL_0829=-=glycerophosphoryl_diester_phosphodiesterase	FTT1132	810395	-25	+	taagataaattaatcaaaaatagcttaggaggctatagcttttgatgtataatcggcgatGtaattcaata	taagataaattaatcaaaaatagc	ttagga	ggctatagcttttgatg	tataat	cggcgat	G	taattcaata
*FTL_0842=-=transposase	FTT1121	824250	-1	-	ctctataaataataattttaggggctgtcctagataactaagttatgttaggatagttttGatgagaagaa	ctctataaataataattttaggggct	gtccta	gataactaagttaTGt	taggat	agtttt	G	atgagaagaa
*FTL_0863=-=Sodium-dicarboxylate_symporter_family_protein	FTT0598	844035	-28	-	taaatattttaccaaccatatagtataccagtttagtaaattatgttagaattctcagctAtcaattttct	taaatattttaccaaccatatagt	atacca	gtttagtaaattaTGt	tagaat	tctcagct	A	tcaattttct
*FTL_0864=-=SIS_domain-containing_protein	FTT0599	844181	-28	+	attcaaaaattgatgtgattttttattgtaaaaacaaaaaaatcgcgcttataatgacttAaccataattt	attcaaaaattgatgtgatttttta	ttgtaa	aaacaaaaaaatcgcgct	tataat	gactt	A	accataattt
*FTL_0895=-=histone-like_protein_HU_form_B	FTT0627	874043	-40	+	agagagttttttgatatttaactgttgaaacactgcatttttagtgttataaagttaactGacacttgtca	agagagttttttgatatttaactg	ttgaaa	cactgcatttttagTGt	tataaa	gttaact	G	acacttgtca
*FTL_0903=-=hypothetical_protein	FTT0633	879972	-25	+	agtccaaaaaatatagaattttttatatataatagttaatgcttgagttaaaatactttaAtaaagtctat	agtccaaaaaatatagaatttttta	tatata	atagttaatgcttgagt	taaaat	acttta	A	taaagtctat
*FTL_0909=-=hypothetical_protein	FTT0638	883898	-665	+	agcatttgaactaatagatcagttattgttccaagtgtcagatgaggttataatacctatAggttgtggca	agcatttgaactaatagatcagtta	ttgttc	caagtgtcagatgaggt	tataat	acctat	A	ggttgtggca
*FTL_0918=-=hypothetical_protein	FTT0645	893832	-48	-	tcttgtaaattcagctttattccccatatttaacgttatgtaattatgttataattagttGctaataaaac	tcttgtaaattcagctttattccccata	tttaac	gttatgtaattaTGt	tataat	tagtt	G	ctaataaaac
*FTL_0923=-=glutaredoxin	FTT0650	897519	-26	-	acacaatagttgattgcttaaacaagtttatctaatctcaagaaatgatataattaacgcAataattaatg	acacaatagttgattgcttaaacaag	tttatc	taatctcaagaaaTGa	tataat	taacgc	A	ataattaatg
*FTL_0949=-=ribose-phosphate_pyrophosphokinase	FTT0674	918591	-30	+	tatcgaaatattctttttaggcttttttaaaattaaaaaaaacattagaattagtattttGtaaggtgtgt	tatcgaaatattctttttaggct	ttttta	aaattaaaaaaaacat	tagaat	tagtatttt	G	taaggtgtgt
*FTL_0950=-=50S_ribosomal_protein_L25	FTT0675	919629	-60	+	actgatggcttagttgattaattacttgcattaataaatataatctactacaatacaacaGttaatctagg	actgatggcttagttgattaattac	ttgcat	taataaatataatctac	tacaat	acaaca	G	ttaatctagg
*FTL_0960=-=soluble_pyridine_nucleotide_transhydrogenase	FTT0684	928944	-46	-	aatatcaataatttaactaaaactaatcaatataagcttatactatgttattattttgacAatgtgtttgc	aatatcaataatttaactaaaactaa	tcaata	taagcttatactaTGt	tattat	tttgac	A	atgtgtttgc
*FTL_1015=-=AhpC/TSA_family_protein	FTT0557	975452	-28	+	ttatagttactataaatattatatattttaaattatgtgcaagagtaatacaataatagcGtagcttaaca	ttatagttactataaatattatatat	tttaaa	ttatgtgcaagagtaa	tacaat	aatagc	G	tagcttaaca
*FTL_1024=rpsF=30S_ribosomal_protein_S6	FTT1062	982979	-79	+	tgttgtcgaattagtcaataaatagttgctattattatcttgtgatagtataattttttcTtgctctttgc	tgttgtcgaattagtcaataaatag	ttgcta	ttattatcttgtgatag	tataat	tttttc	T	tgctctttgc
*FTL_1024=rpsF=30S_ribosomal_protein_S6	FTT1062	982981	-77	+	ttgtcgaattagtcaataaatagttgctattattatcttgtgatagtataattttttcttGctctttgcta	ttgtcgaattagtcaataaatag	ttgcta	ttattatcttgtgatag	tataat	tttttctt	G	ctctttgcta
*FTL_1047=rpsU=30S_ribosomal_protein_S21	FTT1038	1002877	-81	+	aagttaaccctaactaaattactaggcttgcatttatatactaatatgttagaataatccActaattgaaa	aagttaaccctaactaaattactaggc	ttgcat	ttatatactaataTGt	tagaat	aatcc	A	ctaattgaaa
*FTL_1051=-=NADH_dehydrogenase	FTT1034	1007347	-18	+	ttctattttaaatattcttcttagcttatctatagctatatatgttgttataatgttataGtgaagtaaga	ttctattttaaatattcttcttagc	ttatct	atagctatatatgtTGt	tataat	gttata	G	tgaagtaaga
*FTL_1060=-=D-alanyl-D-alanine_carboxypeptidase	FTT1029	1015000	-50	-	gacaaagagtctatcacaaaaacctttgtatttataacacataaatattaaaatacttaaAgttatgagct	gacaaagagtctatcacaaaaacct	ttgtat	ttataacacataaatat	taaaat	acttaa	A	gttatgagct
*FTL_1061=-=inorganic_pyrophosphatase	FTT1028	1015061	-46	+	ttaagtattttaatatttatgtgttataaatacaaaggtttttgtgatagactctttgtcAgtgtcttagg	ttaagtattttaatatttatgtgtta	taaata	caaaggtttttgTGa	tagact	ctttgtc	A	gtgtcttagg
*FTL_1088=-=hypothetical_protein	FTT1110	1037065	-26	-	tgctaagttacaaatcatcgtacaattgatgttttttataataagtattaagattgtaatAtcagcaaagc	tgctaagttacaaatcatcgtacaa	ttgatg	ttttttataataagtat	taagat	tgtaat	A	tcagcaaagc
*FTL_1101=-=hypothetical_protein	FTT1099	1046837	-25	+	ttttataaatttggattaagattataacataagttaatctaaatgatgatatcattatatAaacaaaaggc	ttttataaatttggattaagattata	acataa	gttaatctaaatgaTGa	tatcat	tatat	A	aacaaaaggc
*FTL_1138=acpP=acyl_carrier_protein	FTT1376	1081304	-47	-	atatggcttaatttttgcaaaattattgcaaaaatgattaaaaaataatattattgactcGattaagggtt	atatggcttaatttttgcaaaatta	ttgcaa	aaatgattaaaaaataa	tattat	tgactc	G	attaagggtt
*FTL_1144=-=hypothetical_protein	FTT1370	1086050	-29	-	actagtatgatgatacagtagagactttcataaaacaagaaatctatatacaataatagtAccaacaaaat	actagtatgatgatacagtagagact	ttcata	aaacaagaaatctata	tacaat	aatagt	A	ccaacaaaat
*FTL_1157=-=intracellular_growth_locus,_subunit_A	FTT1714	1097463	-28	+	gggtttaaatttagctgtataaacattgtgttattggcgttattaaggtaacttgcttatAaggtgttgtg	gggtttaaatttagctgtataaaca	ttgtgt	tattggcgttattaagg	taactt	gcttat	A	aggtgttgtg
*FTL_1179=-=sigma-54_modulation_protein	FTT1281	1130447	-80	+	tttgttttacattattattcattgctttgctttatattatttagcttgtataatatgaatAcaagtatatc	tttgttttacattattattcattgct	ttgctt	tatattatttagcttg	tataat	atgaat	A	caagtatatc
*FTL_1187=rplM=50S_ribosomal_protein_L13	FTT1273	1135895	-99	-	attcaaaataaaatcccttaatgatttgattatttgacacgaaaaatgtatcatatagtcTgcttaaaatc	attcaaaataaaatcccttaatgat	ttgatt	atttgacacgaaaaatg	tatcat	atagtc	T	gcttaaaatc
*FTL_1212=leuS=leucyl-tRNA_synthetase	FTT0990	1162464	-43	-	ccagtttttaagcagatcaacatctagatatttatgatattttcacttaaaattactaacAtattttattc	ccagtttttaagcagatcaacatc	tagata	tttatgatattttcact	taaaat	tactaac	A	tattttattc
*FTL_1218=-=hypothetical_protein	FTT0981	1169503	-608	-	taattaaagatgatgccataaaatctataaacagctaaaatcaaaaggtataattgttgtAacccgtgctg	taattaaagatgatgccataaaatcta	taaaca	gctaaaatcaaaagg	tataat	tgttgt	A	acccgtgctg
*FTL_1232=trkA=potassium_transporter_peripheral_membrane_protein	FTT0969	1179928	-38	+	ataaggctgaatgtaaattaaaaatttgattattttatcaccttagattagtatgtttaaActtacatact	ataaggctgaatgtaaattaaaaat	ttgatt	attttatcaccttagat	tagtat	gtttaa	A	cttacatact
*FTL_1236=infA=translation_initiation_factor_IF-1	FTT0966	1184051	-52	-	tagcaactattttattcaaaaaatttgtgtttttacttaaatgcttttaaaatatatgctGttttgtggaa	tagcaactattttattcaaaaaat	ttgtgt	ttttacttaaatgcttt	taaaat	atatgct	G	ttttgtggaa
*FTL_1279=-=acetoacetate_decarboxylase,_fragment	FTT0930	1219647	-198	+	ttgattttatcttgattattactattactaaaaaatatattagtgcttataatgttaattGgaactataac	ttgattttatcttgattattacta	ttacta	aaaaatatattagtgct	tataat	gttaatt	G	gaactataac
*FTL_1303=rpmE=50S_ribosomal_protein_L31	FTT0366	1240570	-84	+	aaaagtatatttcttcgaattaaacttgatactgtggataatttaggctaaaatcgctaaGctattctact	aaaagtatatttcttcgaattaaac	ttgata	ctgtggataatttaggc	taaaat	cgctaa	G	ctattctact
*FTL_1310=ndk=nucleoside_diphosphate_kinase	FTT0373	1248323	-26	-	attctaataattagtcactacttttgatatttcatgaataaaagtgctataatttgacttAattaactatt	attctaataattagtcactactt	ttgata	tttcatgaataaaagTGc	tataat	ttgactt	A	attaactatt
*FTL_1311=pyrG=CTP_synthetase	FTT0374	1250040	-30	-	actaaataaatactgtattttcaaatggtaacatttttgtaaaaatgttattattatgttCcatgattttt	actaaataaatactgtattttcaaa	tggtaa	catttttgtaaaaaTGt	tattat	tatgtt	C	catgattttt
*FTL_1328=-=outer_membrane_associated_protein	FTT0583	1265581	-51	-	agtatcataaagctataaaaaactctttgatttttattttaaatcatgtagaatacttgaAtcttatgttt	agtatcataaagctataaaaaactct	ttgatt	tttattttaaatcatg	tagaat	acttga	A	tcttatgttt
*FTL_1334=-=L-serine_dehydratase_1	FTT0577	1270072	-41	-	aagctatatgcctgattggaaagttagggaaaaaaggctaaaatagagtataattattccGggtatctatc	aagctatatgcctgattggaaagtta	gggaaa	aaaggctaaaatagag	tataat	tattcc	G	ggtatctatc
*FTL_1391=gmk=guanylate_kinase	FTT1470	1321532	-28	-	aataattaattttcaaacacattattctatttatagttttaaaactgtataattagtcgaActagctattt	aataattaattttcaaacacatta	ttctat	ttatagttttaaaactg	tataat	tagtcga	A	ctagctattt
*FTL_1393=-=peptidyl-prolyl_cis-trans_isomerase	FTT1472	1323685	-42	-	gtcaataggcttaagtcaataaagttgtatatttataataaataatgtatccttacaaatGtaattagtaa	gtcaataggcttaagtcaataaag	ttgtat	atttataataaataatg	tatcct	tacaaat	G	taattagtaa
*FTL_1406=-=translation_initiation_factor_IF-3	FTT0818	1334007	-233	-	atggtatccgcgctaaattagacttgagaaatgagaaaatagggtttaaaatacgtgagcAtactcttttg	atggtatccgcgctaaattagac	ttgaga	aatgagaaaatagggtt	taaaat	acgtgagc	A	tactcttttg
*FTL_1406=-=translation_initiation_factor_IF-3	FTT0818	1334009	-235	-	aaatggtatccgcgctaaattagacttgagaaatgagaaaatagggtttaaaatacgtgaGcatactcttt	aaatggtatccgcgctaaattagac	ttgaga	aatgagaaaatagggtt	taaaat	acgtga	G	catactcttt
*FTL_1442=-=enoyl-[acyl-carrier-protein]_reductase_NADH	FTT0782	1370379	-226	-	tacgaaatcacctaaaattaaactagtgttttattttttgattaactataattatatattAgtttaggttg	tacgaaatcacctaaaattaaac	tagtgt	tttattttttgattaac	tataat	tatatatt	A	gtttaggttg
*FTL_1492=-=fructokinase	FTT1331	1420614	-29	+	ttatttctttcaaagagtaataatctaaatattattagtgaataatgctaaaatctttatAtctagtttta	ttatttctttcaaagagtaataatc	taaata	ttattagtgaataaTGc	taaaat	ctttat	A	tctagtttta
*FTL_1504=-=peroxidase/catalase	FTT0721	1436810	-283	-	aaaataactactccagtaaaatatttgttttaaaattcgttcatgaactataatagaaaaAtattattcaa	aaaataactactccagtaaaatat	ttgttt	taaaattcgttcatgaac	tataat	agaaaa	A	tattattcaa
*FTL_1511=-=glycerophosphoryl_diester_phosphodiesterase_family_protein	FTT0726	1443172	-21	-	aaactagttttctaatataaaactattgctatttgataccaaaagagtaattatatttgtGttttaactaa	aaactagttttctaatataaaacta	ttgcta	tttgataccaaaagagt	aattat	atttgt	G	ttttaactaa
*FTL_1511=-=glycerophosphoryl_diester_phosphodiesterase_family_protein	FTT0726	1444094	-943	-	gtttatgccatacaataatggtggtgtatattcagccttttgtgagatataattaactttAgcctctaaac	gtttatgccatacaataatggtgg	tgtata	ttcagccttttgtgaga	tataat	taacttt	A	gcctctaaac
*FTL_1520=upp=uracil_phosphoribosyltransferase	FTT0716	1449188	-23	-	caaatttagataagattattcaaaagacttaatttgaataaagttttgctataataaaatAaattagtttg	caaatttagataagattattcaaaagac	ttaatt	tgaataaagtttTGc	tataat	aaaat	A	aattagtttg
*FTL_1532=-=hypothetical_protein	FTT0704	1463080	-23	-	aacttttatctctaaatttatctttaataatatttaacttttatatgctaaaatctctttAataagcttta	aacttttatctctaaatttatcttta	ataata	tttaacttttataTGc	taaaat	ctcttt	A	ataagcttta
*FTL_1538=rpsO=30S_ribosomal_protein_S15	FTT0698	1467891	-64	-	agataagattgaaaattaaactctttgtttttttattgttatagtatataatcatctattGgtaaactgtt	agataagattgaaaattaaactct	ttgttt	ttttattgttatagta	tataat	catctatt	G	gtaaactgtt
*FTL_1553=sucC=succinyl-CoA_synthetase_subunit_beta	FTT0504	1484608	-49	+	aaacattaaaataagtatttttattagaaaaaataacataaatgagttattattttgtttGttatctaata	aaacattaaaataagtatttttat	tagaaa	aaataacataaatgagt	tattat	tttgttt	G	ttatctaata
*FTL_1607=-=anaerobic_sulfite_reductase_subunit	FTT0457	1535344	-32	+	tcatcaaatatgcctttttatagattaaaacaattattttagtttgctataattgtaaatAataagaatta	tcatcaaatatgcctttttataga	ttaaaa	caattattttagttTGc	tataat	tgtaaat	A	ataagaatta
*FTL_1658=-=hypothetical_protein	FTT0119	1589238	-30	-	aacaagagagcactagtatcatatactttttaactagaaaaaatatgctataattttttaGtctttgttta	aacaagagagcactagtatcatatac	ttttta	actagaaaaaataTGc	tataat	ttttta	G	tctttgttta
*FTL_1708=-=potassium_uptake_protein	FTT1638	1639435	-550	+	gacataagtaatccagcaatcactaataatttacagcattttttcatataaaataataatAcaaaactatc	gacataagtaatccagcaatcacta	ataatt	tacagcattttttcata	taaaat	aataat	A	caaaactatc
*FTL_1729=-=dinucleoside_polyphosphate_hydrolase	FTT0160	1661502	-374	-	atcagtaaagtaaaatatggaatagcaacttgtcctaaaacataagttataattgctaagGttggtctgtc	atcagtaaagtaaaatatggaa	tagcaa	cttgtcctaaaacataagt	tataat	tgctaag	G	ttggtctgtc
*FTL_1738=rpsP=30S_ribosomal_protein_S16	FTT0150	1668822	-100	-	atttatgtttatatcaagtcaactattgacattttagttaagagactttaaagtattgctAttaaattttt	atttatgtttatatcaagtcaacta	ttgaca	ttttagttaagagac	tttaaa	gtattgct	A	ttaaattttt
*FTL_1740=-=fatty_acid_desaturase	FTT0148	1671615	-61	-	cactctagcatttatatcaaagtactatcaaaaaaatcatcaatgtgctatcattaagttGtaataaattt	cactctagcatttatatcaaagtact	atcaaa	aaaatcatcaatgTGc	tatcat	taagtt	G	taataaattt
*FTL_1750=secE=preprotein_translocase_subunit_SecE	FTT0138	1684920	-11	-	ttgcagcactgccttttttatttcttgatattatactttctgtatgttattttataggctAcgtttatgat	ttgcagcactgccttttttatttc	ttgata	ttatactttctgtaTGt	tatttt	ataggct	A	cgtttatgat
*FTL_1779=secG=preprotein_translocase_subunit_SecG	FTT0081	1710794	-119	-	ttgttagctaaagttgatgaaagacttgctaaaaatataaaaatagtgtatggtggtagcCtaaaagctga	ttgttagctaaagttgatgaaagac	ttgcta	aaaatataaaaatagtg	tatggt	ggtagc	C	taaaagctga
*FTL_1788=-=succinate_dehydrogenase,_cytochrome_b556	FTT0072	1720992	-60	-	ttaaagtcaaaaaaccacttaagtgtttgaatttgtttgagtaaaaatatatcattaagaGttgtttgtat	ttaaagtcaaaaaaccacttaagtgt	ttgaat	ttgtttgagtaaaaata	tatcat	taaga	G	ttgtttgtat
*FTL_1789=-=citrate_synthase	FTT0071	1721170	-104	+	catatgtattatgaatttttttatttgcaaaacagtattctttagcttattattgcccttGtaatgatacc	catatgtattatgaatttttttat	ttgcaa	aacagtattctttagct	tattat	tgccctt	G	taatgatacc
*FTL_1789=-=citrate_synthase	FTT0071	1721175	-99	+	gtattatgaatttttttatttgcaaaacagtattctttagcttattattgcccttgtaatGataccttata	gtattatgaatttttttatttgc	aaaaca	gtattctttagcttat	tattgc	ccttgtaat	G	ataccttata
*FTL_1801=-=F0F1_ATP_synthase_subunit_A	FTT0058	1734811	-89	-	ttatgtaaaaccgaaattattttcttacatttttggtttagttttgttacaattagcagtGtgttttgtgc	ttatgtaaaaccgaaattatttt	cttaca	tttttggtttagtttTGt	tacaat	tagcagt	G	tgttttgtgc
*FTL_1803=-=major_facilitator_transporter	FTT0056	1735259	-24	+	attagcaaagaaaaagctttaacgcttgatttatctaactttggaacataaaattaaattTcatactaccc	attagcaaagaaaaagctttaacgc	ttgatt	tatctaactttggaaca	taaaat	taaatt	T	catactaccc
*FTL_1830=-=NADH_dehydrogenase_I_subunit_A	FTT0031	1764666	-27	-	ataagctataaatgacttatcaactttgtacttagagtctaattatgctattattaccgcActaattgttt	ataagctataaatgacttatcaactt	tgtact	tagagtctaattaTGc	tattat	taccgc	A	ctaattgttt
*FTL_1908=-=cell_division_protein_FtsA	FTT0187	1842380	-32	-	tattttattggttttctatgataataagcttataatgtaatgtaaatatatgttaagtaaAtttatctgtc	tattttattggttttctatgata	ataagc	ttataatgtaatgtaaa	tatatg	ttaagtaa	A	tttatctgtc
											0
